# Supplementary material for: Amlodipine rescues advanced iron overload cardiomyopathy in hemojuvelin knockout murine model: Clinical implications
Source: Front Cardiovasc Med. 2023 Apr 21;10:1129349. doi: 10.3389/fcvm.2023.1129349 (PMC10160373; doi:10.3389/fcvm.2023.1129349)
Supplement: Supplementary file 1 [file Table1.xlsx]

## Sheet: RNAseq Data Suppl
				Vehicle				Fe				Fe + Amlodipine
	User_ID sorted by SD	Ensembl_gene_id	symbol	HJV_P_17	HJV_P_1	HJV_P_365	HJV_P_3	HJV_Fe_334	HJV_Fe_337	HJV_Fe_345	HJV_Fe_346	HJV_FeA_387	HJV_FeA_390	HJV_FeA_391	HJV_FeA_392
1	ENSMUSG00000100862	ENSMUSG00000100862	Gm10925	2.0773	7.3719	10.6666	7.9771	12.3842	-1.9351	4.6005	3.9397	10.3454	11.9502	-0.7158	2.9701
2	ENSMUSG00000061086	ENSMUSG00000061086	Myl4	7.7251	4.9291	11.7026	2.6079	-0.9916	2.6823	11.0401	8.8336	10.857	0.4509	6.8746	4.6753
3	ENSMUSG00000020469	ENSMUSG00000020469	Myl7	8.8768	7.2476	13.0483	2.0966	3.1693	4.0192	11.9124	9.6585	13.0023	3.6399	8.9858	7.8012
4	ENSMUSG00000058126	ENSMUSG00000058126	Tpm3-rs7	3.8406	3.4277	-3.2999	3.8514	5.2844	3.3696	-3.3302	-3.4303	-1.2653	-3.2478	-3.75	-2.8356
5	ENSMUSG00000102070	ENSMUSG00000102070	Gm28661	13.5665	13.0516	15.0238	11.3887	9.6845	4.1581	14.5721	10.2933	14.5899	15.484	12.4114	15.7137
6	ENSMUSG00000026628	ENSMUSG00000026628	Atf3	2.9973	3.7405	5.8905	3.5482	6.4097	6.2126	4.3831	3.0533	4.1341	3.8574	3.2465	-5.9589
7	ENSMUSG00000033382	ENSMUSG00000033382	Trappc8	-4.7565	-5.1114	1.4125	-4.1328	-3.8245	1.5694	-4.1394	-4.1086	2.1546	-4.5699	1.9268	1.7527
8	ENSMUSG00000101111	ENSMUSG00000101111	Gm28437	5.332	5.7011	7.0987	3.7822	3.1035	1.9641	9.1179	6.5618	8.1292	5.8254	-0.0026	11.3399
9	ENSMUSG00000022523	ENSMUSG00000022523	Fgf12	-0.8755	-2.3013	4.0818	-1.4217	-3.9604	-4.6463	2.1991	0.2275	4.1903	-4.1288	0.5282	-0.7315
10	ENSMUSG00000024101	ENSMUSG00000024101	Washc1	2.4729	-1.6542	-4.9361	2.8645	1.5877	2.0152	-1.4376	2.0917	-5.4892	1.4081	2.2022	0.1186
11	ENSMUSG00000029304	ENSMUSG00000029304	Spp1	0.2153	1.7228	-1.4362	1.7072	-1.8022	0.1091	9.2393	0.615	1.8514	1.0506	0.1504	-0.5743
12	ENSMUSG00000116275	ENSMUSG00000116275	Zc3h11a	1.3657	-1.3044	-3.0228	2.3872	-5.5031	0.2234	-2.3225	1.9984	-0.1861	-5.8931	1.3645	-0.361
13	ENSMUSG00000026341	ENSMUSG00000026341	Actr3	1.198	4.2802	4.9713	3.9881	2.9476	-2.4561	4.9623	4.3607	3.0273	2.6335	4.0846	-3.2607
14	ENSMUSG00000085272	ENSMUSG00000085272	Sbk3	1.1483	-1.1941	4.616	-0.5471	-3.2638	-2.4011	3.4474	1.0863	5.1131	-0.8144	1.8291	1.0107
15	ENSMUSG00000034652	ENSMUSG00000034652	Cd300a	-0.5938	-1.3207	-5.9482	-4.1799	-5.5885	-6.5067	-0.3659	-0.5639	-1.5688	-6.6054	-5.6386	-0.9487
16	ENSMUSG00000020149	ENSMUSG00000020149	Rab1a	3.43	4.9828	4.5733	2.4667	-4.3176	3.7967	4.4243	4.8342	4.5042	4.7129	4.9147	4.4237
17	ENSMUSG00000058835	ENSMUSG00000058835	Abi1	-0.6908	2.3846	2.7894	-4.4307	-4.3806	0.9687	1.8385	1.6802	2.0693	2.6337	2.0658	1.794
18	ENSMUSG00000037243	ENSMUSG00000037243	Zfp692	-2.2813	1.6586	3.4334	3.3782	3.2338	2.7845	3.6011	3.3876	1.4831	-4.1996	3.0659	1.8342
19	ENSMUSG00000024188	ENSMUSG00000024188	Luc7l	4.3302	3.583	5.3621	5.6713	4.9458	5.2786	5.2038	4.6203	-3.3962	4.2014	4.3496	2.1455
20	ENSMUSG00000063146	ENSMUSG00000063146	Clip2	0.9487	-6.5954	-4.0966	1.0979	0.959	0.4877	1.2335	0.9084	0.678	0.2483	0.6029	0.5954
21	ENSMUSG00000060373	ENSMUSG00000060373	Hnrnpc	3.9444	-4.3722	4.3487	3.3757	3.4232	3.6979	4.5041	4.0846	4.4332	3.6076	3.9019	4.5508
22	ENSMUSG00000106831	ENSMUSG00000106831	Ube2n-ps1	1.8699	0.5937	-0.8556	-0.9207	-3.9403	-3.8	2.7451	0.7583	2.9973	1.2166	1.8827	3.1916
23	ENSMUSG00000096856	ENSMUSG00000096856	Gm10778	-6.2657	-1.2934	-4.7714	-0.7944	-5.0737	-6.2163	-0.922	-0.669	-0.8261	-4.2535	-5.3715	-0.4514
24	ENSMUSG00000005505	ENSMUSG00000005505	Kbtbd4	0.4593	0.5894	0.659	0.2538	-0.4343	-5.5601	0.0863	0.2841	-0.0366	-3.7274	-5.6062	0.0646
25	ENSMUSG00000111688	ENSMUSG00000111688	Kbtbd4	0.4593	0.5894	0.659	0.2538	-0.4343	-5.5601	0.0863	0.2841	-0.0366	-3.7274	-5.6062	0.0646
26	ENSMUSG00000027881	ENSMUSG00000027881	Prpf38b	2.5509	-4.5614	1.8386	2.0518	2.0677	3.3531	3.841	0.7977	3.0489	2.9417	-1.0287	2.0054
27	ENSMUSG00000029177	ENSMUSG00000029177	Cenpa	3.1044	3.4381	2.4668	3.6295	-4.7193	2.7647	2.6818	1.0107	-0.1795	0.2759	2.368	1.1822
28	ENSMUSG00000019467	ENSMUSG00000019467	Arhgef25	2.1586	1.1291	-5.8161	2.9464	2.056	2.4881	0.5577	1.6522	2.6743	1.2668	0.9834	0.5815
29	ENSMUSG00000021619	ENSMUSG00000021619	Atg10	2.2664	1.6986	1.7605	2.2815	1.0563	-6.0986	1.0466	1.8274	1.9366	1.3345	0.2012	2.212
30	ENSMUSG00000029507	ENSMUSG00000029507	Pus1	1.3647	2.1114	1.267	3.0273	-2.531	-3.1415	1.2841	2.4934	-1.3262	-3.6808	1.0297	0.8434
31	ENSMUSG00000034586	ENSMUSG00000034586	Hid1	0.9368	-0.2579	-5.1334	0.8892	0.6634	0.22	1.7464	0.8662	0.579	-0.6667	0.6378	-4.8834
32	ENSMUSG00000024382	ENSMUSG00000024382	Ercc3	1.5991	0.1481	1.1401	1.2507	0.8125	-1.3674	1.7804	-6.2583	1.6136	0.6833	1.3666	1.0705
33	ENSMUSG00000027589	ENSMUSG00000027589	Pcmtd2	2.2036	3.3427	-3.6808	2.5521	1.8726	2.7709	3.2126	3.3134	3.8627	-1.5154	3.0652	2.1582
34	ENSMUSG00000036986	ENSMUSG00000036986	Pml	0.9544	-5.4845	0.9934	0.696	-2.7214	-5.1045	-0.2828	-0.4037	-0.2287	0.1459	-0.2847	-0.5334
35	ENSMUSG00000029816	ENSMUSG00000029816	Gpnmb	-1.163	-0.7236	0.045	-0.6105	-1.4079	-1.7943	6.7056	-0.4318	0.4631	-1.0624	-0.1368	0.0818
36	ENSMUSG00000022878	ENSMUSG00000022878	Adipoq	2.3055	1.2502	1.9981	1.8625	-1.1765	0.997	2.0833	0.2473	5.539	0.6829	-3.4696	-0.3096
37	ENSMUSG00000031812	ENSMUSG00000031812	Map1lc3b	3.3184	4.989	4.2193	5.1247	3.783	-3.1676	3.8166	3.7781	3.9953	3.1358	4.6207	4.2849
38	ENSMUSG00000030789	ENSMUSG00000030789	Itgax	-2.3483	-3.2278	-1.2447	-1.7481	-1.8945	-1.6212	5.3582	-0.8462	-2.1704	-2.2686	-1.3002	-1.2717
39	ENSMUSG00000042292	ENSMUSG00000042292	Mrtfa	0.7871	0.5364	-3.3312	1.4773	0.6256	-6.026	1.0865	0.3483	-0.2757	0.0521	0.7147	0.1405
40	ENSMUSG00000024806	ENSMUSG00000024806	Mlana	0.7583	-1.1105	3.4731	0.0776	-0.4894	-2.1364	3.9381	1.8099	4.8159	-0.6609	2.2769	1.1656
41	ENSMUSG00000028101	ENSMUSG00000028101	Pias3	0.9743	-6.0494	1.336	2.1318	-0.3169	1.1001	1.6596	0.4	0.8185	1.6972	1.3082	1.0809
42	ENSMUSG00000024942	ENSMUSG00000024942	Capn1	2.3732	-0.8733	2.2842	2.0277	1.94	0.9513	2.5653	1.9953	1.2768	1.619	0.3144	-5.1351
43	ENSMUSG00000071104	ENSMUSG00000071104	Ccdc110	0.2782	-2.9159	3.8933	-3.3031	0.227	0.4181	0.1633	-0.0911	-0.1165	-4.022	-1.9523	-0.0295
44	ENSMUSG00000031214	ENSMUSG00000031214	Ophn1	-3.1547	-1.7663	2.4184	3.2233	2.7722	3.1109	2.6942	3.0423	2.758	0.7671	2.6733	-0.1161
45	ENSMUSG00000050530	ENSMUSG00000050530	Fam171a1	-2.6589	1.4083	-3.404	-3.0221	-2.2053	-2.0465	-2.0729	-2.9428	1.6129	-2.3331	1.731	1.7478
46	ENSMUSG00000003808	ENSMUSG00000003808	Farsa	2.3896	2.5276	-4.9574	0.1781	2.2091	1.0465	0.6085	2.6943	1.0922	2.0227	2.4789	2.1293
47	ENSMUSG00000054966	ENSMUSG00000054966	Lmntd1	-1.0665	-2.8486	2.8088	-0.9112	-2.7904	-2.5057	1.2445	-0.5329	3.1298	-2.9565	-0.2409	-1.1077
48	ENSMUSG00000023143	ENSMUSG00000023143	Nagpa	1.4864	1.2001	1.107	-6.1583	-0.865	-0.212	1.5779	1.1368	-0.0428	0.8472	0.0865	0.7667
49	ENSMUSG00000048874	ENSMUSG00000048874	Phf3	0.7151	-2.5947	0.9505	1.7422	-1.7806	-0.2449	0.5274	-5.2105	0.0638	-3.4766	0.2803	0.6554
50	ENSMUSG00000041215	ENSMUSG00000041215	Yeats2	1.2363	0.5455	1.6134	1.6049	0.9536	1.3659	1.2083	0.9369	-5.1919	0.6151	1.3655	-2.8271
51	ENSMUSG00000066406	ENSMUSG00000066406	Akap13	1.0487	0.9979	0.9058	0.9813	0.2314	-6.1929	1.431	1.2409	0.5362	0.6644	-0.5376	1.3917
52	ENSMUSG00000049436	ENSMUSG00000049436	Upk1b	-0.7491	-1.8969	3.4474	-2.7195	0.3102	1.457	3.2186	2.2235	1.7109	0.1642	2.5227	3.3415
53	ENSMUSG00000028608	ENSMUSG00000028608	0610037L13Rik	3.4594	3.348	3.7244	3.9361	3.4246	2.2161	2.4256	3.1787	-3.7836	3.3411	2.2156	2.514
54	ENSMUSG00000032946	ENSMUSG00000032946	Rasgrp2	1.3527	-1.7547	2.1968	3.2227	2.1739	1.5645	2.2808	0.7824	-4.3727	1.1265	1.5728	1.2877
55	ENSMUSG00000106685	ENSMUSG00000106685	Rasgrp2	1.3527	-1.7547	2.1968	3.2227	2.1739	1.5645	2.2808	0.7824	-4.3727	1.1265	1.5728	1.2877
56	ENSMUSG00000014633	ENSMUSG00000014633	Cmc2	3.3463	4.2707	4.3049	4.4274	4.099	1.9508	-2.9642	3.8518	3.6179	3.4475	4.0784	4.206
57	ENSMUSG00000082277	ENSMUSG00000082277	Gm15807	-1.2229	-1.497	-0.3801	2.0041	2.5705	4.9442	2.4226	0.318	0.7186	-2.0798	0.1073	-0.8735
58	ENSMUSG00000028899	ENSMUSG00000028899	Taf12	1.1782	1.4697	1.4225	1.6331	1.1816	-5.3815	1.9677	0.348	2.1128	-0.6724	1.1137	1.584
59	ENSMUSG00000034009	ENSMUSG00000034009	Rxfp1	-3.3541	-2.0511	1.2437	-4.3244	-3.3	-2.9839	0.5524	-0.1116	1.9551	-2.1959	0.029	-1.123
60	ENSMUSG00000043290	ENSMUSG00000043290	Zfp784	-0.2096	0.9606	0.0808	-0.1063	-4.4794	-5.1229	-0.0881	0.7463	-0.1439	-0.004	0.7136	0.8355
61	ENSMUSG00000063011	ENSMUSG00000063011	Msln	0.1785	-0.7154	4.4526	-1.1298	1.2313	2.1644	4.108	3.7107	3.1853	1.1313	3.6229	4.535
62	ENSMUSG00000030276	ENSMUSG00000030276	Ttll3	-1.5641	-5.9692	-0.4815	1.2983	1.2079	0.6921	0.999	-1.6719	-0.605	-2.497	-0.4863	-0.6126
63	ENSMUSG00000043079	ENSMUSG00000043079	Synpo	2.5926	1.6071	1.0001	3.2797	-2.3473	1.5032	1.8594	2.536	0.581	1.7364	-3.507	1.8853
64	ENSMUSG00000002767	ENSMUSG00000002767	Mrpl2	4.3284	4.1647	4.4639	5.4996	1.3547	-2.157	2.4157	3.5751	2.3044	3.3133	3.9864	2.2517
65	ENSMUSG00000074794	ENSMUSG00000074794	Arrdc3	1.2952	2.382	2.974	1.8498	1.8734	1.8142	-4.0778	3.0483	3.6373	2.2284	2.3179	3.0957
66	ENSMUSG00000040213	ENSMUSG00000040213	Kyat3	1.7568	3.5421	2.0738	-3.9675	2.5314	3.1873	-0.2204	2.5353	1.7929	2.2633	2.2152	1.4764
67	ENSMUSG00000097412	ENSMUSG00000097412	1810014B01Rik	-2.4177	3.8573	1.4377	4.1991	0.6153	2.2523	-1.3541	2.8484	2.5642	0.4463	2.7282	1.9449
68	ENSMUSG00000025915	ENSMUSG00000025915	Sgk3	0.2616	1.4015	2.2598	0.8211	0.5081	0.9833	2.0931	1.4951	-5.2189	1.0989	1.6278	1.6723
69	ENSMUSG00000026580	ENSMUSG00000026580	Selp	-1.0095	-5.7544	-1.5937	-1.3913	-0.6841	-1.0618	0.6471	-2.2475	-0.3687	-3.0877	-4.6505	0.7639
70	ENSMUSG00000026797	ENSMUSG00000026797	Stxbp1	1.4589	1.1705	1.9642	-0.1243	-0.0601	0.1672	1.897	0.7943	0.7754	0.1568	0.808	-5.5443
71	ENSMUSG00000030772	ENSMUSG00000030772	Dkk3	2.3629	1.0858	4.6953	1.0373	-0.9766	1.0203	5.1612	2.4889	5.8899	2.1951	3.1188	2.261
72	ENSMUSG00000022346	ENSMUSG00000022346	Myc	-5.13	-0.5797	1.3728	1.1302	1.4723	1.3923	1.3818	1.8493	1.791	0.1826	1.6809	1.42
73	ENSMUSG00000025077	ENSMUSG00000025077	Dclre1a	0.3427	-1.2494	-4.976	1.1139	0.6457	-1.69	2.3311	1.7744	0.974	0.6529	-0.4426	0.873
74	ENSMUSG00000074846	ENSMUSG00000074846	Gm10774	3.9579	5.692	-0.8595	4.7552	4.9317	3.6815	3.9637	5.174	5.6747	1.7397	5.8751	5.1232
75	ENSMUSG00000022517	ENSMUSG00000022517	Mgrn1	4.3203	4.4241	3.9961	4.5201	-2.4513	3.3076	3.8956	4.0665	4.2881	3.519	1.9073	4.0661
76	ENSMUSG00000003068	ENSMUSG00000003068	Stk11	4.006	4.3176	3.9358	4.7355	3.8458	3.1865	4.0223	3.7128	2.3221	2.8491	0.426	-2.0819
77	ENSMUSG00000059146	ENSMUSG00000059146	Ntrk3	-1.5486	-4.8993	-0.465	-2.7424	-2.3441	-1.7721	-2.7749	-2.6007	3.0215	-3.4158	-2.865	-3.1407
78	ENSMUSG00000027513	ENSMUSG00000027513	Pck1	-0.4766	-0.9209	1.095	-2.0777	-1.6841	-1.7184	-0.2913	-1.5046	4.4512	-1.8217	-2.7185	-1.7292
79	ENSMUSG00000061780	ENSMUSG00000061780	Cfd	4.5132	3.8551	2.4946	4.7958	1.8356	3.7979	3.8019	2.0222	6.5949	2.4613	0.0911	0.0013
80	ENSMUSG00000029538	ENSMUSG00000029538	Srsf9	3.1462	0.7823	2.826	3.5165	-2.1253	-0.2141	-2.6878	1.153	1.539	1.0205	1.4961	1.9308
81	ENSMUSG00000056025	ENSMUSG00000056025	Clca3a1	0.2517	-1.0887	1.2556	0.0021	-5.9534	0.2152	-0.2002	0.6993	1.1461	0.0427	0.5957	0.6603
82	ENSMUSG00000037211	ENSMUSG00000037211	Spry1	2.629	2.6755	1.3956	2.511	-1.5351	2.0098	2.1941	-3.6378	1.4783	2.4815	1.2359	1.5254
83	ENSMUSG00000030546	ENSMUSG00000030546	Plin1	0.8453	-2.2497	0.3872	-1.1442	-2.2555	-0.9373	-0.1459	-1.6294	3.7218	-1.887	-3.5472	-2.034
84	ENSMUSG00000000295	ENSMUSG00000000295	Hddc2	1.338	1.4359	-1.2014	3.1183	0.8134	0.8053	1.8925	2.3875	1.5218	2.2418	-4.0455	1.6582
85	ENSMUSG00000037868	ENSMUSG00000037868	Egr2	1.9193	2.0101	2.1044	2.0992	0.9419	2.8137	3.7157	3.2763	3.2021	-3.6409	2.3331	2.2426
86	ENSMUSG00000059479	ENSMUSG00000059479	B3gnt8	-0.9341	-0.9805	-0.3324	0.2791	0.3414	-6.5043	0.2872	0.2182	0.0854	-0.1248	0.1739	-0.2586
87	ENSMUSG00000021950	ENSMUSG00000021950	Anxa8	-2.481	-3.0606	0.9895	-2.8712	-3.4205	-2.1431	1.9858	0.3417	1.2587	-0.764	-0.5552	0.6431
88	ENSMUSG00000033916	ENSMUSG00000033916	Chmp2a	5.418	4.611	5.3925	6.3162	5.4626	6.1609	4.5525	3.7963	0.7093	3.9956	4.444	0.4684
89	ENSMUSG00000018486	ENSMUSG00000018486	Wnt9b	-0.6419	-5.4597	-4.0509	-2.7176	-1.1373	-3.9655	0.3973	-3.1508	-0.525	0.3607	-2.4094	-0.9405
90	ENSMUSG00000048065	ENSMUSG00000048065	Cyb5r2	-0.4585	-0.7276	-2.8271	-5.7551	0.1793	-3.22	0.3176	-4.0839	-1.3571	-1.1956	-0.54	-0.3897
91	ENSMUSG00000094840	ENSMUSG00000094840	Muc3a	-3.0234	-5.387	-3.1447	0.246	-3.4143	-5.5312	-3.4493	-4.02	-4.694	-3.3268	0.443	-4.1099
92	ENSMUSG00000035569	ENSMUSG00000035569	Ankrd11	2.4331	1.3941	1.4653	2.0657	1.0517	0.8926	-0.7328	1.8194	1.7284	0.6974	-4.6536	0.9513
93	ENSMUSG00000021178	ENSMUSG00000021178	Psmc1	5.1047	5.3619	4.8668	4.7555	2.2494	-1.3776	3.3102	5.0039	4.175	3.6169	5.1689	3.9495
94	ENSMUSG00000061079	ENSMUSG00000061079	Zfp143	1.4416	1.1331	0.6981	1.4998	0.7078	-4.3987	1.7199	1.5054	-2.2602	1.1983	1.7109	1.2014
95	ENSMUSG00000002944	ENSMUSG00000002944	Cd36	5.4064	7.1728	5.7454	1.6667	2.7314	4.5127	5.9722	6.533	7.0181	6.9176	7.4151	7.4701
96	ENSMUSG00000044716	ENSMUSG00000044716	Dok7	2.4536	-1.4244	2.6571	2.9173	-3.6191	1.4937	2.5217	1.1882	1.2102	1.1411	1.4842	0.6207
97	ENSMUSG00000037287	ENSMUSG00000037287	Tbcel	0.3149	0.6198	0.6227	1.1477	-2.0278	-0.1923	-5.2812	0.8022	1.4481	0.2621	0.9839	0.8524
98	ENSMUSG00000005362	ENSMUSG00000005362	Crbn	2.2658	2.7503	2.0649	1.2948	0.9542	1.2377	2.4939	2.0267	2.6045	2.3461	-4.2025	1.059
99	ENSMUSG00000022185	ENSMUSG00000022185	Acin1	-2.1043	3.0069	3.2975	4.1371	3.0884	2.5891	4.7812	0.0648	2.349	2.3728	3.028	0.8765
100	ENSMUSG00000030433	ENSMUSG00000030433	Sbk2	1.1829	-0.6871	3.4767	-0.9118	-1.1923	-1.1721	1.8431	0.0002	4.2427	-1.3137	1.4183	0.6814
101	ENSMUSG00000110297	ENSMUSG00000110297	Gm45647	2.3298	1.6362	3.416	5.8392	6.0649	7.2115	6.4945	4.9274	5.6512	2.6783	2.9474	3.2146
102	ENSMUSG00000034792	ENSMUSG00000034792	Gna15	-0.0183	0.2985	0.2241	-5.972	-1.5374	-0.0835	1.1498	0.3422	-1.4205	-1.6302	-0.4353	0.3669
103	ENSMUSG00000041625	ENSMUSG00000041625	Ggact	3.4343	2.4373	2.6884	4.5846	2.9866	2.769	-1.3657	1.1625	-1.3925	3.8966	2.2675	2.7003
104	ENSMUSG00000007036	ENSMUSG00000007036	Abhd16a	1.4798	2.3846	1.4072	3.4389	1.2858	1.777	2.6371	1.8578	-2.8557	-0.9407	1.915	-1.474
105	ENSMUSG00000028222	ENSMUSG00000028222	Calb1	-0.8653	-1.2327	-2.4454	2.0448	3.1886	3.643	0.7347	0.93	2.5233	0.5988	2.3022	0.4049
106	ENSMUSG00000040652	ENSMUSG00000040652	Oaz2	5.019	4.7703	5.0262	2.2788	2.6331	-0.538	1.5004	2.0964	5.0114	2.0914	1.4946	4.545
107	ENSMUSG00000021385	ENSMUSG00000021385	Ippk	0.3489	-1.1764	-0.3751	-4.3689	0.4034	-1.1206	-2.4269	-5.6355	-1.0824	-1.8561	-1.5146	-0.0667
108	ENSMUSG00000058281	ENSMUSG00000058281	Gm10038	-0.6932	-1.5217	-0.3926	1.8412	3.5297	4.9524	2.3389	1.0963	1.1821	-0.1825	1.7222	1.5752
109	ENSMUSG00000004568	ENSMUSG00000004568	Arhgef18	0.9362	-4.9455	1.4505	1.8576	1.3391	0.948	-0.6459	1.2694	1.1486	0.447	1.3736	1.0736
110	ENSMUSG00000026289	ENSMUSG00000026289	Atg16l1	1.8895	1.6542	2.4863	3.0387	1.8492	1.9778	1.0698	-3.9928	2.0548	-0.0181	1.95	1.8669
111	ENSMUSG00000034958	ENSMUSG00000034958	Atcay	-0.5679	2.5856	2.9076	1.772	2.9706	-0.9831	-1.0429	1.5991	2.965	-1.5296	2.2364	3.1774
112	ENSMUSG00000041559	ENSMUSG00000041559	Fmod	0.5124	-3.8589	2.2802	-2.1147	-1.6571	0.1892	1.7379	0.3073	0.9488	-0.6715	1.1036	1.7845
113	ENSMUSG00000036591	ENSMUSG00000036591	Arhgap21	1.3841	-0.925	2.301	3.0684	0.0534	1.6286	0.6892	-3.1333	2.6449	0.8546	3.0952	2.0414
114	ENSMUSG00000049382	ENSMUSG00000049382	Krt8	-0.4588	-3.0259	2.5464	-1.848	0.3009	-0.9323	2.5182	1.7174	1.3893	-1.2207	0.8804	1.9295
115	ENSMUSG00000021392	ENSMUSG00000021392	Nol8	-4.7015	0.3564	0.5894	0.393	-0.8517	0.5912	0.0101	1.3907	-0.2049	-3.1209	0.0268	-2.2538
116	ENSMUSG00000028060	ENSMUSG00000028060	Khdc4	0.4724	0.1435	-2.5318	0.1883	-2.0644	-2.8133	1.5323	0.4451	2.2615	-0.0963	1.7006	2.5223
117	ENSMUSG00000025816	ENSMUSG00000025816	Sec61a2	2.0801	0.5717	1.5076	2.4685	-0.5588	0.0707	0.8821	0.6873	-4.3	-0.0887	2.0451	1.3797
118	ENSMUSG00000021952	ENSMUSG00000021952	Xpo4	-0.3865	-1.684	1.2967	-2.2866	2.284	2.6597	1.3534	-1.932	-0.0614	1.4117	0.1145	-2.3696
119	ENSMUSG00000035202	ENSMUSG00000035202	Lars2	11.743	7.7458	10.958	9.6194	13.8187	9.5921	9.3971	11.1773	9.0804	11.6688	8.7544	7.889
120	ENSMUSG00000041390	ENSMUSG00000041390	Mdfic	-1.7461	1.6389	-1.3093	-1.6153	-2.1635	-1.6986	3.1005	-1.0382	-0.8959	-0.7715	2.3901	-1.5363
121	ENSMUSG00000027559	ENSMUSG00000027559	Car3	4.8467	3.1537	4.2649	3.4294	2.564	3.7682	4.3025	2.1928	8.209	3.3358	1.1262	2.2214
122	ENSMUSG00000038884	ENSMUSG00000038884	A230050P20Rik	0.8728	-0.7405	1.5654	2.1369	-4.4778	-1.1121	1.4214	0.7014	-0.4322	1.3493	1.0641	-0.4068
123	ENSMUSG00000030061	ENSMUSG00000030061	Uba3	3.3038	3.4937	3.5448	3.302	3.0105	-2.7467	3.1002	3.4656	3.652	3.1344	3.3734	3.741
124	ENSMUSG00000083365	ENSMUSG00000083365	Gm12895	11.1222	6.1699	10.0484	8.4845	12.0606	8.0291	8.53	9.7722	7.6293	9.7617	7.2896	6.7801
125	ENSMUSG00000083558	ENSMUSG00000083558	Gm12896	11.1222	6.1699	10.0484	8.4845	12.0606	8.0291	8.53	9.7722	7.6293	9.7617	7.2896	6.7801
126	ENSMUSG00000106949	ENSMUSG00000106949	Gm12895	11.1222	6.1699	10.0484	8.4845	12.0606	8.0291	8.53	9.7722	7.6293	9.7617	7.2896	6.7801
127	ENSMUSG00000026335	ENSMUSG00000026335	Pam	4.891	5.2515	7.7758	4.015	2.905	2.3757	6.6583	5.1945	8.4802	4.6148	5.5377	5.1644
128	ENSMUSG00000025747	ENSMUSG00000025747	Tyms	1.118	-0.2047	1.3816	1.3697	-1.5911	-4.7847	-1.4643	0.2028	0.7007	-0.3324	1.0558	-1.1087
129	ENSMUSG00000030688	ENSMUSG00000030688	Stard10	2.9291	3.0612	6.2714	3.8179	2.9671	0.3498	5.6903	2.7019	5.6513	1.149	3.2265	2.919
130	ENSMUSG00000031840	ENSMUSG00000031840	Rab3a	-1.2154	3.9758	3.7104	3.4408	2.3708	-1.2513	2.5122	2.5142	3.448	2.5969	3.3239	3.1715
131	ENSMUSG00000052962	ENSMUSG00000052962	Mrpl35	2.4783	2.4439	2.6099	-0.2413	-2.7971	-0.7037	1.6728	2.4907	2.983	2.4211	1.932	2.2902
132	ENSMUSG00000024608	ENSMUSG00000024608	Rps14	7.4393	5.8736	7.5755	9.2113	8.3143	8.0272	7.5341	5.3777	5.8877	6.9038	5.4566	2.5853
133	ENSMUSG00000001039	ENSMUSG00000001039	B9d1	2.7179	1.9079	2.4819	2.6631	1.4612	1.6059	2.4316	2.217	1.1958	-0.4816	2.616	-3.3658
134	ENSMUSG00000055994	ENSMUSG00000055994	Nod2	-3.3696	-0.6068	-0.228	-2.9046	0.765	-0.909	-0.1768	-0.9847	-0.8523	-1.276	-0.8518	-5.7482
135	ENSMUSG00000106369	ENSMUSG00000106369	Gm43355	2.1001	0.2476	2.5758	4.5195	3.3308	5.7527	4.9804	2.7847	1.152	2.8199	1.8801	0.1487
136	ENSMUSG00000006676	ENSMUSG00000006676	Usp19	2.7559	2.2715	2.4571	2.1598	2.2956	-3.7491	1.8184	2.4667	2.6275	1.9487	2.1173	1.4125
137	ENSMUSG00000098274	ENSMUSG00000098274	Rpl24	6.7143	5.5864	6.5389	8.704	6.9561	7.0559	5.2884	6.9772	3.1594	6.8964	3.517	3.311
138	ENSMUSG00000062209	ENSMUSG00000062209	Erbb4	-2.7834	-1.4155	0.1725	-2.2959	-5.0179	-3.394	-5.6943	-1.7625	0.0518	-2.261	-2.1189	-1.4573
139	ENSMUSG00000043716	ENSMUSG00000043716	Rpl7	7.948	7.8474	8.0735	9.3147	8.2678	8.2837	8.2792	8.1801	5.1724	7.5759	7.4449	2.7974
140	ENSMUSG00000029346	ENSMUSG00000029346	Srrd	2.1667	2.5609	1.9018	3.086	2.3346	1.1171	2.5345	2.4842	2.2569	1.7702	0.6846	-3.5329
141	ENSMUSG00000024737	ENSMUSG00000024737	Slc15a3	-1.869	-0.2016	-0.4249	-0.2841	-1.2871	-1.3707	2.7821	0.6937	-1.0245	-4.7555	-0.5867	-0.5572
142	ENSMUSG00000019951	ENSMUSG00000019951	Uhrf1bp1l	1.5795	2.3121	2.241	-1.4192	1.4484	1.0751	0.5576	1.716	-0.2854	-3.5671	2.0813	0.9775
143	ENSMUSG00000041653	ENSMUSG00000041653	Pnpla3	-0.155	-3.6351	-1.8535	-2.6611	-4.7958	-1.7398	-1.1805	-2.7131	1.2097	-3.3246	-4.4945	-2.8253
144	ENSMUSG00000058301	ENSMUSG00000058301	Upf1	1.969	2.0074	1.9159	2.5166	0.7538	1.4081	2.2532	-3.8861	2.0941	0.4775	2.0545	1.7548
145	ENSMUSG00000021374	ENSMUSG00000021374	Nup153	-5.1876	0.2956	-0.0429	1.0295	-1.5706	-0.3134	-1.0098	1.4965	-1.2517	-1.0939	0.7312	-0.6008
146	ENSMUSG00000025142	ENSMUSG00000025142	Aspscr1	1.9512	2.2656	-2.6575	4.7127	0.8933	1.9253	2.9961	2.6235	0.9405	2.1055	2.3535	1.6306
147	ENSMUSG00000029003	ENSMUSG00000029003	Mad2l2	-2.0193	2.3435	1.5477	2.0517	-0.4698	-2.7355	1.4677	0.6038	2.4538	1.6562	1.1774	2.1881
148	ENSMUSG00000029313	ENSMUSG00000029313	Aff1	-2.5484	-2.9519	1.1874	-2.1317	-2.516	-4.6517	-2.2115	-2.5749	1.3624	-2.2948	-2.9715	-3.132
149	ENSMUSG00000028407	ENSMUSG00000028407	Smim27	2.7121	1.9486	2.2874	2.1689	4.2579	2.2368	-2.5491	1.8133	1.4842	3.1867	2.517	-0.0461
150	ENSMUSG00000067149	ENSMUSG00000067149	Jchain	-3.446	-0.6879	0.7658	-0.632	-0.0332	1.611	3.4173	1.5963	1.29	1.3066	1.3564	1.5098
151	ENSMUSG00000024925	ENSMUSG00000024925	Rnaseh2c	4.2289	4.6455	4.3235	5.6117	5.2063	3.4695	4.9245	4.7999	1.2541	4.0823	-0.0253	2.303
152	ENSMUSG00000031585	ENSMUSG00000031585	Gtf2e2	3.4956	1.3433	0.5545	0.9745	1.2533	-0.2856	2.528	1.7296	2.7047	1.4224	1.0308	-3.2506
153	ENSMUSG00000020407	ENSMUSG00000020407	Upp1	2.129	1.8647	1.2459	2.6233	1.1938	0.377	0.293	-3.0518	0.1934	-2.4173	-0.3959	0.251
154	ENSMUSG00000025384	ENSMUSG00000025384	Faap100	2.1838	1.9528	1.8151	1.893	0.8565	0.8936	-0.6055	1.6077	1.3754	-3.3986	0.8957	-1.6355
155	ENSMUSG00000018398	ENSMUSG00000018398	Sept8	2.5325	-1.0201	0.5893	2.55	1.3739	1.2287	1.5276	2.3068	0.106	1.4294	2.2822	-3.2358
156	ENSMUSG00000058799	ENSMUSG00000058799	Nap1l1	0.0697	0.8997	0.5256	3.072	-0.6933	-1.7072	1.0354	0.4607	3.8805	3.4124	0.0959	0.0414
157	ENSMUSG00000075014	ENSMUSG00000075014	Gm10800	5.4191	1.0002	5.8394	3.4589	7.7656	5.1669	4.0821	5.3497	4.5895	6.2511	5.5315	6.3112
158	ENSMUSG00000057751	ENSMUSG00000057751	Megf6	-1.7242	-2.7526	1.8948	-3.1757	-2.4033	-2.3822	1.0073	1.1022	-0.9214	-0.424	-0.1784	0.394
159	ENSMUSG00000039585	ENSMUSG00000039585	Myo9a	0.3948	0.3953	-2.9937	0.6815	-4.3909	0.3499	0.977	0.5202	0.3557	0.0562	1.0362	0.4681
160	ENSMUSG00000012705	ENSMUSG00000012705	Retn	1.1211	-0.0327	-2.3705	1.5821	-0.4842	0.1763	-0.326	-1.409	2.5564	-2.292	-1.2915	-2.9926
161	ENSMUSG00000060177	ENSMUSG00000060177	Klk1b22	3.2734	2.413	2.9624	4.1374	-2.0796	1.0839	2.2319	3.5206	3.0341	3.0059	3.8564	3.6979
162	ENSMUSG00000053565	ENSMUSG00000053565	Eif3k	5.3375	4.105	3.3296	6.7516	5.3916	4.6359	3.6703	5.1286	2.7285	3.7367	3.1664	0.0925
163	ENSMUSG00000038642	ENSMUSG00000038642	Ctss	0.9169	2.0157	0.6802	1.4234	2.3944	1.4277	7.0688	2.4742	2.7256	2.9815	3.18	3.6012
164	ENSMUSG00000111709	ENSMUSG00000111709	Gm3776	0.3899	3.6224	2.2093	2.0851	0.6755	-1.2628	2.982	4.622	2.0083	3.1046	4.2305	2.5142
165	ENSMUSG00000028232	ENSMUSG00000028232	Tmem68	1.4545	1.5813	1.6649	1.1928	0.6105	1.5121	2.0597	1.7892	1.051	1.7492	-4.1855	1.6046
166	ENSMUSG00000003665	ENSMUSG00000003665	Has1	-1.6771	-1.9214	2.1817	-0.274	1.006	-1.5459	2.1408	2.172	1.254	-0.7592	0.9503	2.6185
167	ENSMUSG00000021266	ENSMUSG00000021266	Wars	2.2249	1.9203	2.9149	3.109	2.3861	-3.0919	2.6971	2.5369	1.988	2.632	2.549	1.0224
168	ENSMUSG00000029127	ENSMUSG00000029127	Zbtb49	0.438	-1.073	0.4484	0.1417	-0.3815	-0.5655	0.0844	-1.085	-5.156	-1.2569	-1.0657	-3.4242
169	ENSMUSG00000068758	ENSMUSG00000068758	Il3ra	1.6644	0.9343	1.2946	3.2292	1.2964	0.4154	1.0866	2.2789	0.974	1.4522	-3.7274	0.5135
170	ENSMUSG00000034674	ENSMUSG00000034674	Tdg	-2.4853	-1.7632	0.8465	-1.0606	-3.3398	-3.3213	0.6884	-1.9699	-0.8574	-0.7961	-4.522	-0.1603
171	ENSMUSG00000053007	ENSMUSG00000053007	Creb5	4.755	2.7027	3.1544	6.1503	5.9551	5.2431	3.3839	2.944	2.6615	4.161	2.0153	0.6493
172	ENSMUSG00000084283	ENSMUSG00000084283	Gm14914	-3.3879	-4.4559	-2.2762	-2.5962	-0.5821	0.9387	0.6267	-1.8058	-0.7926	-2.2842	-2.1708	-3.6053
173	ENSMUSG00000064307	ENSMUSG00000064307	Lrrc51	0.2271	-0.0736	0.7892	1.393	-1.5346	-0.0784	-4.898	-0.7665	0.8393	-1.005	-0.0763	0.5038
174	ENSMUSG00000056228	ENSMUSG00000056228	Cars2	2.6706	1.5485	0.5957	4.1173	2.7728	1.7209	1.7177	1.9985	-1.6888	-0.742	3.072	0.5655
175	ENSMUSG00000021027	ENSMUSG00000021027	Ralgapa1	3.1111	1.1628	1.8813	3.4449	2.5888	0.7411	1.3852	-0.2067	2.6223	-2.3441	2.7063	2.4369
176	ENSMUSG00000027398	ENSMUSG00000027398	Il1b	-1.9291	-0.3917	0.9029	0.4946	3.5231	3.1182	3.7033	1.574	2.1464	1.5594	1.1336	2.287
177	ENSMUSG00000075204	ENSMUSG00000075204	Olfr1039	-2.7093	-3.8493	-2.3251	-1.4337	-0.4671	1.1165	-1.3976	-2.5506	-2.5698	-1.06	-3.6883	-4.9113
178	ENSMUSG00000046711	ENSMUSG00000046711	Hmga1	-3.5143	1.2005	-0.1384	2.5305	1.6777	0.5817	2.4497	0.5134	-0.0612	1.5016	1.4825	1.9609
179	ENSMUSG00000045912	ENSMUSG00000045912	C2cd4c	-0.1074	-4.7522	-1.1856	0.5699	0.0089	-2.0556	-2.7434	-2.4483	-3.4669	-1.9537	-3.3151	-3.4786
180	ENSMUSG00000038861	ENSMUSG00000038861	Pi4kb	2.4436	2.1252	1.9694	2.0027	0.1545	-3.372	1.9496	1.5247	2.1547	1.4865	2.5073	2.061
181	ENSMUSG00000054309	ENSMUSG00000054309	Cpsf3	0.9227	3.7176	4.1443	0.6791	2.4353	-1.2293	1.7325	2.9209	3.9265	3.283	1.5088	0.751
182	ENSMUSG00000011257	ENSMUSG00000011257	Pabpc4	4.8129	6.2177	5.2362	4.718	2.0258	0.3565	4.638	5.5421	3.7397	5.0197	4.8281	4.9253
183	ENSMUSG00000025217	ENSMUSG00000025217	Btrc	0.873	1.06	0.047	0.2623	-3.2676	-3.5603	0.6025	0.9157	1.1845	0.3358	0.4387	0.7924
184	ENSMUSG00000048696	ENSMUSG00000048696	Mex3d	-0.2983	-0.8133	-1.1017	-1.0938	-3.8243	-4.1933	-2.0995	-1.058	-2.1889	-5.3059	-2.3493	-0.3256
185	ENSMUSG00000022960	ENSMUSG00000022960	Donson	1.5111	1.4525	2.2033	-3.6964	1.554	2.0213	2.1533	2.0347	0.5713	1.3181	1.3722	0.1551
186	ENSMUSG00000068893	ENSMUSG00000068893	Sprr2a2	0.8719	0.9928	-1.0735	-1.2918	3.5408	-0.5447	-0.0274	3.5809	-0.6764	-0.1201	0.8893	1.4547
187	ENSMUSG00000058670	ENSMUSG00000058670	4932411N23Rik	-2.6365	-3.7951	-0.8232	-0.2672	0.0331	2.3308	0.2734	-2.1459	-0.5043	-0.9803	-0.6456	-2.4126
188	ENSMUSG00000037260	ENSMUSG00000037260	Hgsnat	0.8278	1.8069	1.8748	-0.407	1.5475	0.6371	1.5414	1.2156	2.0272	-3.6638	1.2672	2.2112
189	ENSMUSG00000035642	ENSMUSG00000035642	Aamdc	3.7979	5.1757	3.9521	5.0567	3.8866	3.7451	3.6232	3.748	-0.9604	2.2206	2.308	3.4608
190	ENSMUSG00000027978	ENSMUSG00000027978	Prss12	-2.0267	-3.0036	0.0591	-1.8445	-3.9612	-3.6883	0.4346	-1.6918	-1.4024	-4.0993	-0.6221	0.0288
191	ENSMUSG00000057375	ENSMUSG00000057375	Yipf1	-0.7102	2.5928	3.2942	3.8712	0.4819	2.6031	3.5687	2.3095	2.0177	-1.177	2.3244	2.2925
192	ENSMUSG00000017344	ENSMUSG00000017344	Vtn	3.0694	2.9023	0.527	2.0539	-1.2359	-1.4847	0.0248	0.2123	-0.591	0.4826	2.2314	2.4822
193	ENSMUSG00000035085	ENSMUSG00000035085	1700020L24Rik	-0.8767	-4.994	0.3348	-0.147	-1.3761	-1.7328	-1.8492	1.088	-0.3376	-0.5652	0.6787	0.0378
194	ENSMUSG00000035561	ENSMUSG00000035561	Aldh1b1	-0.3783	0.6922	2.2837	0.2208	-2.1959	-1.9067	1.068	-0.5025	3.3797	-0.9122	1.0184	0.2716
195	ENSMUSG00000056888	ENSMUSG00000056888	Glipr1	-1.8969	-0.5449	0.5871	-0.2705	-0.8298	-2.4223	3.3424	-0.5748	0.8667	-2.2885	-1.7103	-0.5847
196	ENSMUSG00000027660	ENSMUSG00000027660	Skil	-3.9984	0.7604	1.7364	0.85	0.2195	0.087	2.2211	1.3656	1.4966	0.1584	0.6354	1.646
197	ENSMUSG00000022553	ENSMUSG00000022553	Maf1	4.1955	4.6522	3.6097	5.3896	2.4275	3.2632	4.4917	3.4541	1.9415	-0.6677	3.4323	2.126
198	ENSMUSG00000028107	ENSMUSG00000028107	Tars2	2.8454	2.9262	2.2555	3.4976	3.0166	2.8392	1.9487	-2.6583	1.8453	2.7569	2.0083	1.5573
199	ENSMUSG00000041616	ENSMUSG00000041616	Nppa	9.8056	9.9154	12.7036	10.2478	7.8338	8.3347	11.8535	10.3065	12.6951	9.0644	10.1419	8.7672
200	ENSMUSG00000083316	ENSMUSG00000083316	Gm15185	-1.5276	-0.0382	0.7304	1.3651	2.7304	3.4359	1.1445	-0.0398	1.5246	0.8703	1.4803	-2.165
201	ENSMUSG00000091780	ENSMUSG00000091780	Sco2	-0.8658	2.5378	0.9283	2.5455	-3.0326	1.079	-0.3635	1.3996	-1.0535	0.5832	1.2364	0.6309
202	ENSMUSG00000002104	ENSMUSG00000002104	Rapsn	0.4229	1.1074	-0.191	0.2842	-0.8294	-4.8949	-0.1681	0.0171	0.266	-1.6737	0.8071	-0.166
203	ENSMUSG00000111579	ENSMUSG00000111579	Rapsn	0.4229	1.1074	-0.191	0.2842	-0.8294	-4.8949	-0.1681	0.0171	0.266	-1.6737	0.8071	-0.166
204	ENSMUSG00000052384	ENSMUSG00000052384	Nrros	0.8654	0.395	1.7795	3.0859	2.3715	-3.0727	2.6714	2.0629	1.672	1.8156	1.6237	1.3002
205	ENSMUSG00000079658	ENSMUSG00000079658	Eloc	4.7684	4.7363	4.0723	5.8042	4.3161	-0.5937	3.2252	4.4785	3.2301	4.679	3.8644	4.379
206	ENSMUSG00000050174	ENSMUSG00000050174	Nudt6	1.8028	2.8616	0.875	3.5044	-0.409	1.2969	1.5238	-2.3393	1.7153	2.0531	2.7131	2.4585
207	ENSMUSG00000043664	ENSMUSG00000043664	Tmem221	-3.263	-2.828	1.6559	-1.6624	-3.2061	-0.3291	-0.0707	0.073	-0.0013	-0.532	-0.3487	0.7042
208	ENSMUSG00000056071	ENSMUSG00000056071	S100a9	1.8751	2.7171	2.9078	3.7624	6.9422	5.6259	4.3199	4.6063	5.5869	2.4092	3.9736	5.9054
209	ENSMUSG00000041684	ENSMUSG00000041684	Bivm	0.4171	0.397	-0.7388	0.6359	-0.2598	-1.1483	-2.1221	-4.8248	-0.8171	-0.899	0.5965	0.6587
210	ENSMUSG00000022106	ENSMUSG00000022106	Rcbtb2	1.726	1.7591	0.6828	0.8851	1.502	0.2787	2.2114	0.4836	1.6663	1.7586	1.4799	-3.7299
211	ENSMUSG00000067795	ENSMUSG00000067795	4930444P10Rik	-3.3776	-3.9528	-3.5672	-2.7283	0.0254	0.8338	-1.9185	-1.7159	-1.3301	-3.4704	-2.3814	-4.1679
212	ENSMUSG00000040521	ENSMUSG00000040521	Tsfm	3.6734	3.8559	1.5058	4.1607	2.1745	0.7082	1.2565	0.8741	-1.3491	1.3177	2.929	1.6908
213	ENSMUSG00000039236	ENSMUSG00000039236	Isg20	0.1652	1.722	2.0206	1.6284	2.0869	0.5814	1.632	2.6045	0.5097	-1.8041	-2.4882	0.1206
214	ENSMUSG00000032952	ENSMUSG00000032952	Ap4b1	2.032	1.3695	2.0261	2.007	0.037	1.8164	2.4984	-3.3662	1.9179	1.2842	0.8912	1.5299
215	ENSMUSG00000055204	ENSMUSG00000055204	Ankrd17	-1.8739	-0.8071	-0.0856	1.4864	3.4287	3.1195	1.5791	1.5553	2.3929	2.2102	1.8642	1.5627
216	ENSMUSG00000031517	ENSMUSG00000031517	Gpm6a	0.273	0.5533	3.7368	-0.694	-0.24	0.1651	3.2029	1.8942	2.634	1.0077	2.3699	3.5756
217	ENSMUSG00000066697	ENSMUSG00000066697	Gm10172	-1.151	-1.9459	0.6473	-0.3462	1.7676	2.4729	1.2397	-2.1237	0.876	-1.2256	1.1593	-1.3279
218	ENSMUSG00000026659	ENSMUSG00000026659	Dusp12	1.9835	2.3517	1.2985	2.7081	1.3306	-3.1157	1.3415	1.8516	1.5469	2.4997	0.1696	1.4498
219	ENSMUSG00000104876	ENSMUSG00000104876	Trdc	-2.8344	-5.1133	-1.5509	-3.9286	-1.1518	-0.7308	-0.7799	-2.2908	-2.1731	-3.6292	-2.7356	-5.1779
220	ENSMUSG00000014158	ENSMUSG00000014158	Trpv4	1.3739	-2.949	1.9879	0.0428	1.1338	1.1588	1.1856	-0.2628	-2.5691	-0.7329	0.5985	-0.0741
221	ENSMUSG00000015536	ENSMUSG00000015536	Mocs2	3.0095	3.0838	2.3745	4.395	3.2732	1.6305	2.2889	2.756	1.813	0.8072	1.7594	-1.7735
222	ENSMUSG00000028952	ENSMUSG00000028952	Zbtb48	-1.0357	2.1665	-1.3295	2.1502	2.7674	1.9361	2.2555	2.2399	1.6115	-0.9547	0.6855	-0.5284
223	ENSMUSG00000030588	ENSMUSG00000030588	Yif1b	3.6136	2.7992	2.2137	4.7386	2.7606	-0.6353	3.2657	3.5964	1.5633	-0.1357	2.0947	2.684
224	ENSMUSG00000039405	ENSMUSG00000039405	Prss23	0.9773	1.4962	3.1727	0.6769	-1.9997	1.7577	3.4512	2.2346	3.5842	1.218	2.3512	2.729
225	ENSMUSG00000020400	ENSMUSG00000020400	Tnip1	2.2033	2.4821	2.0482	1.9742	1.624	-3.0647	2.2797	2.4145	2.3699	0.8879	2.1335	1.1816
226	ENSMUSG00000045132	ENSMUSG00000045132	Olfr620	-3.8736	-4.4391	-2.8373	-2.7033	-0.5705	0.9163	-1.6034	-3.7756	-1.8199	-2.8835	-2.8652	-3.6625
227	ENSMUSG00000057457	ENSMUSG00000057457	Phex	-2.8704	-3.804	-3.9388	-0.2988	-1.7169	1.1601	-0.2819	-1.8174	-0.0523	-1.524	-1.9929	-1.8593
228	ENSMUSG00000030551	ENSMUSG00000030551	Nr2f2	0.9425	1.7714	2.9093	0.9926	-2.8328	0.8293	2.7041	1.7832	2.7002	2.1589	1.8482	2.0022
229	ENSMUSG00000031209	ENSMUSG00000031209	Heph	-1.2808	-1.2665	-0.5782	-1.7184	-1.0149	-2.497	-0.1776	-1.1991	-6.0771	-2.1995	-1.1782	-0.9862
230	ENSMUSG00000037674	ENSMUSG00000037674	Rfx7	0.0528	-3.931	0.5626	0.435	-0.67	-2.8956	0.9808	0.4318	0.4408	0.2475	-1.029	0.4697
231	ENSMUSG00000022216	ENSMUSG00000022216	Psme1	5.2434	3.2848	4.4944	6.1984	5.4872	4.7207	2.9757	5.1007	1.53	4.6865	3.5278	1.4477
232	ENSMUSG00000047248	ENSMUSG00000047248	C2cd3	-3.2965	1.4896	2.6093	1.4625	0.9847	1.0412	2.4311	1.603	1.9647	1.6469	1.6494	0.6956
233	ENSMUSG00000046056	ENSMUSG00000046056	Sbsn	2.0844	1.6105	2.5291	-2.8673	2.1016	2.1618	3.0193	2.2129	2.5186	1.5366	1.3409	1.0667
234	ENSMUSG00000025764	ENSMUSG00000025764	Jade1	-3.7316	1.4113	1.4821	0.3363	0.2463	1.0446	1.1692	1.1297	1.7975	1.5784	1.7163	1.5256
235	ENSMUSG00000050335	ENSMUSG00000050335	Lgals3	2.4388	2.913	3.3583	3.5682	2.8917	2.5383	8.1907	3.7805	3.1556	3.111	3.7762	3.5198
236	ENSMUSG00000021500	ENSMUSG00000021500	Ddx46	2.1718	2.164	2.5011	2.7602	1.7044	2.1345	2.6046	2.3848	-0.1599	-0.9389	1.1052	-1.721
237	ENSMUSG00000064246	ENSMUSG00000064246	Chil1	-0.7294	0.3106	-0.7099	1.0075	1.789	0.9136	4.643	1.9116	1.6395	2.9047	1.227	0.2294
238	ENSMUSG00000033943	ENSMUSG00000033943	Mga	0.0478	-0.6042	-4.5072	-1.1995	-1.6438	-1.4323	0.31	-0.0374	0.8826	0.0808	0.6227	0.7472
239	ENSMUSG00000048040	ENSMUSG00000048040	Arxes2	-1.4328	-2.0237	1.77	-1.393	-2.9332	-1.3196	0.6244	-0.1018	1.9709	-1.5264	-0.458	0.2752
240	ENSMUSG00000009995	ENSMUSG00000009995	Taz	3.8824	2.4555	4.007	3.6047	2.506	2.6147	3.6677	2.4001	2.5347	3.0722	2.8848	-1.7286
241	ENSMUSG00000052229	ENSMUSG00000052229	Gpr17	-1.9177	-2.4794	-3.2506	-1.0267	-5.0464	-5.7524	-4.2326	-4.3466	-2.3309	-2.1696	-2.3048	-1.3471
242	ENSMUSG00000042423	ENSMUSG00000042423	Fbrs	1.9762	1.4314	3.0123	-2.1032	2.8085	2.1156	2.2804	-0.8795	1.5613	0.7955	0.6958	2.0094
243	ENSMUSG00000009563	ENSMUSG00000009563	Tor2a	2.8126	-0.2174	1.1801	2.6149	0.8325	1.6796	2.3933	2.0667	0.6912	-2.7108	1.2184	1.5612
244	ENSMUSG00000017776	ENSMUSG00000017776	Crk	1.7695	1.1446	2.0013	-2.9288	0.5005	1.6828	2.0898	1.1148	2.8081	0.8739	1.902	2.6688
245	ENSMUSG00000029082	ENSMUSG00000029082	Bst1	-2.0386	-1.3026	1.4384	-2.9292	-1.0225	-0.7374	1.6387	0.7167	0.6858	-0.9152	0.6671	1.4575
246	ENSMUSG00000027661	ENSMUSG00000027661	Slc2a10	-4.512	-2.4887	-0.8689	-3.9071	-4.4692	-3.1625	-1.1893	-1.068	-0.343	-1.2681	-1.1866	-1.27
247	ENSMUSG00000081375	ENSMUSG00000081375	Gm14686	0.9012	0.9259	-0.5788	1.7693	3.4081	1.3247	3.2687	0.8524	1.6176	-2.1248	0.4279	1.3151
248	ENSMUSG00000058427	ENSMUSG00000058427	Cxcl2	-0.2099	-3.0987	0.37	-1.8957	1.9455	0.3	2.2678	1.3986	0.6911	0.2298	0.4801	0.4933
249	ENSMUSG00000004221	ENSMUSG00000004221	Ikbkg	-4.1678	0.6008	0.6428	-0.0883	0.0497	-1.5863	0.8877	-1.207	0.6298	-0.8662	0.9743	0.7354
250	ENSMUSG00000026896	ENSMUSG00000026896	Ifih1	-2.4151	-1.1553	-2.4189	0.8251	0.1341	-0.1516	-2.8514	0.0824	-0.7715	-0.3081	-1.3426	-4.2344
251	ENSMUSG00000032462	ENSMUSG00000032462	Pik3cb	-4.6497	0.2	-0.1594	0.7769	-0.8342	-0.1106	1.2301	0.0648	0.4551	0.4518	0.2645	-0.2358
252	ENSMUSG00000029064	ENSMUSG00000029064	Gnb1	2.4056	2.6751	3.5817	3.2401	-1.7381	2.3849	3.4109	3.9	3.0255	3.2714	3.6183	3.1572
253	ENSMUSG00000026074	ENSMUSG00000026074	Map4k4	1.0625	0.3841	-2.2431	2.8187	0.1767	0.5754	0.8778	1.3923	2.5241	1.518	3.0662	2.7113
254	ENSMUSG00000037379	ENSMUSG00000037379	Spon2	2.9812	1.5357	1.8564	0.6792	0.1457	1.4461	2.7532	3.4224	-0.0652	-0.2141	-0.6038	-1.0709
255	ENSMUSG00000023243	ENSMUSG00000023243	Kcnk5	-1.2739	-5.0029	-1.1481	-0.8492	-1.8519	-3.2949	-0.8855	-2.1168	-2.4802	-4.2948	-4.1353	-0.9066
256	ENSMUSG00000029072	ENSMUSG00000029072	Tas1r3	-1.693	-5.0559	-1.6564	-1.1052	-3.4724	-5.1663	-2.6289	-1.0571	-2.3406	-4.576	-1.7127	-2.541
257	ENSMUSG00000041482	ENSMUSG00000041482	Piezo2	-1.5823	-1.3554	-2.016	-3.6148	-4.0574	-2.5811	0.2823	-0.909	-1.3284	-0.919	-4.8674	-2.4436
258	ENSMUSG00000079845	ENSMUSG00000079845	Xlr4a	-0.0586	-2.7942	1.1723	0.4074	-1.4531	0.8064	0.0339	1.2219	0.0212	-1.6009	-0.038	-3.218
259	ENSMUSG00000083111	ENSMUSG00000083111	Gm14421	0.8748	0.7416	0.7387	1.1288	-0.3324	-3.6984	0.0077	0.7338	1.0457	0.3349	1.5319	2.3249
260	ENSMUSG00000090625	ENSMUSG00000090625	Gm20721	5.6493	3.69	3.2567	6.5214	3.6414	1.3955	2.1663	2.7019	3.2776	1.9993	4.4012	3.7058
261	ENSMUSG00000026463	ENSMUSG00000026463	Atp2b4	2.6523	1.4451	2.681	3.621	5.5606	6.8657	4.949	3.9771	4.4606	3.8345	3.3195	2.7187
262	ENSMUSG00000035900	ENSMUSG00000035900	Gramd4	1.7013	1.3061	1.9109	2.1598	0.6005	1.0139	1.7655	1.1682	1.5001	-3.4406	1.4054	0.9251
263	ENSMUSG00000021809	ENSMUSG00000021809	Nudt13	4.0865	1.1745	2.677	4.7426	2.4804	2.8718	2.5087	2.6393	1.839	-1.0555	1.699	1.4408
264	ENSMUSG00000033208	ENSMUSG00000033208	S100b	-0.0937	-1.0634	-0.9375	-2.4667	-3.0199	-0.7266	0.3532	-0.1682	2.624	-0.6024	0.1821	0.7457
265	ENSMUSG00000095079	ENSMUSG00000095079	Igha	0.6465	-0.9141	3.0823	2.104	2.4819	3.1485	4.8164	3.5129	2.8848	1.6703	2.6714	2.985
266	ENSMUSG00000037493	ENSMUSG00000037493	Cib2	-0.2525	0.0749	2.1417	1.2681	-0.9873	-1.3605	1.3946	-0.7489	3.6474	-0.5601	0.3392	-0.0664
267	ENSMUSG00000041977	ENSMUSG00000041977	Arhgef11	1.4672	0.7809	1.2952	1.8135	0.4031	0.2975	1.4142	1.0052	0.9191	-3.747	1.3725	0.7159
268	ENSMUSG00000117748	ENSMUSG00000117748	Chtf8	0.918	2.198	2.1079	2.1277	0.3085	-2.9636	1.2967	1.9826	1.4571	0.7462	1.9779	2.0782
269	ENSMUSG00000036249	ENSMUSG00000036249	Rbm43	-0.2165	0.7529	1.7245	0.9351	1.2768	0.7884	1.4358	-3.6736	1.4505	1.2806	0.6935	-0.093
270	ENSMUSG00000026974	ENSMUSG00000026974	Zmynd19	0.1899	0.3785	-2.5382	0.8321	-0.0189	-4.2771	-0.5941	-0.1328	0.4863	-0.7468	-0.128	-1.1016
271	ENSMUSG00000028871	ENSMUSG00000028871	Rspo1	-0.2104	-1.4708	3.237	-0.5712	-0.3748	1.0808	2.381	1.207	1.2014	-0.4817	1.1142	2.5559
272	ENSMUSG00000011263	ENSMUSG00000011263	Exoc3l2	-4.8436	-0.0696	0.0983	0.1531	-0.7853	-1.7132	0.2578	-0.8014	-0.0468	-2.3089	-1.1224	-1.1459
273	ENSMUSG00000052026	ENSMUSG00000052026	Slc6a7	-1.6477	-5.0152	-1.6103	-1.5317	-4.4216	-3.536	-0.5917	-3.7135	-0.9	-1.9542	-2.3323	-3.7238
274	ENSMUSG00000025875	ENSMUSG00000025875	Tspan17	3.3442	2.8718	1.8693	3.1311	2.4394	2.7578	1.5453	1.6393	-2.0451	1.9194	1.3869	0.6903
275	ENSMUSG00000026582	ENSMUSG00000026582	Sele	-3.1024	-3.0827	-0.2735	-2.4991	-3.0428	-3.7504	-1.0749	-3.3556	-0.0458	-1.8541	-1.9435	0.5674
276	ENSMUSG00000025153	ENSMUSG00000025153	Fasn	2.5023	1.1397	2.3723	1.9174	1.061	1.1832	1.2085	1.0646	5.0552	1.0198	-0.9015	0.263
277	ENSMUSG00000061731	ENSMUSG00000061731	Ext1	1.6846	0.9914	0.727	1.2105	-2.4914	-1.8544	1.2007	1.2587	2.0246	1.3409	1.4701	1.9484
278	ENSMUSG00000091227	ENSMUSG00000091227	Gm3755	-0.6263	-1.2143	0.6625	1.6385	1.8815	4.0065	2.555	0.65	2.1334	0.9683	1.2061	-0.1284
279	ENSMUSG00000036437	ENSMUSG00000036437	Npy1r	-2.0518	-2.592	0.7994	-1.3686	-2.4229	-0.3372	2.0234	-0.2356	0.8616	-1.7367	-0.0207	-0.6273
280	ENSMUSG00000029372	ENSMUSG00000029372	Ppbp	-2.4627	-2.015	-1.061	-0.2397	2.3449	1.3906	0.8642	0.1209	-0.0246	-1.554	-1.0353	0.6946
281	ENSMUSG00000028729	ENSMUSG00000028729	Ebna1bp2	3.1206	2.933	2.8872	-0.0007	0.8229	-1.2875	2.949	2.3908	3.007	2.208	2.8283	2.9223
282	ENSMUSG00000018395	ENSMUSG00000018395	Kif3a	1.45	0.7818	1.7611	2.436	1.4606	0.8802	-1.0654	-2.4685	-0.393	-0.6374	-0.978	0.7929
283	ENSMUSG00000032259	ENSMUSG00000032259	Drd2	-1.1664	-3.5319	-3.1322	-0.0613	-1.118	-0.3194	-1.1097	-4.2275	-2.2314	-1.0526	-2.6536	0.2235
284	ENSMUSG00000031818	ENSMUSG00000031818	Cox4i1	10.156	8.5938	9.6378	11.4098	10.8585	10.2343	9.1397	9.4618	8.0642	9.578	8.778	5.9189
285	ENSMUSG00000023043	ENSMUSG00000023043	Krt18	0.6828	1.0083	4.1424	-0.4134	1.8066	1.7621	3.6332	2.9681	2.8129	0.6065	2.7955	3.5959
286	ENSMUSG00000020359	ENSMUSG00000020359	Phykpl	0.599	0.59	-4.1779	1.1846	-0.3809	0.1035	0.8589	1.1375	0.6284	-0.3599	-0.132	0.3716
287	ENSMUSG00000047844	ENSMUSG00000047844	Bex4	-0.5278	-2.5833	2.4783	-1.3155	0.0536	-1.2597	1.2558	-0.7118	-0.3794	-2.1691	-0.089	0.8261
288	ENSMUSG00000040936	ENSMUSG00000040936	Ulk4	4.622	6.4873	5.8513	3.9717	3.3023	5.4488	5.9363	6.2902	3.508	6.1346	4.7076	1.9616
289	ENSMUSG00000021792	ENSMUSG00000021792	Fam213a	2.3172	2.0783	3.0959	2.3605	1.8321	-1.1062	2.4278	2.237	3.5684	1.6667	2.4375	-0.9063
290	ENSMUSG00000037638	ENSMUSG00000037638	Zbtb42	-4.2317	-0.9039	-0.5373	0.5672	-1.288	-2.6814	-0.0495	-3.3446	-1.1927	-0.0926	-0.8692	-1.2568
291	ENSMUSG00000074340	ENSMUSG00000074340	Ovgp1	0.9912	-0.1208	1.3719	2.9879	3.2556	4.5479	2.7155	1.9347	1.9109	2.2895	1.1731	-0.4544
292	ENSMUSG00000000982	ENSMUSG00000000982	Ccl3	-1.9256	-0.4832	2.3474	1.7044	-1.8339	0.4527	2.0298	1.428	-0.6754	0.78	0.7902	0.755
293	ENSMUSG00000021725	ENSMUSG00000021725	Parp8	1.8769	0.5405	0.8894	2.9306	-1.8345	1.2364	0.6398	1.6928	1.8715	-1.5002	1.9645	1.761
294	ENSMUSG00000072770	ENSMUSG00000072770	Acrbp	-0.9963	0.4675	2.0461	3.1008	-0.0306	1.7169	2.7834	1.7472	-1.0536	0.5947	1.4371	-0.5103
295	ENSMUSG00000046138	ENSMUSG00000046138	9930021J03Rik	1.5334	-0.1625	0.2793	0.8268	-2.5447	-0.2292	-0.879	-0.0449	-0.5704	-3.2491	0.9079	0.7517
296	ENSMUSG00000060450	ENSMUSG00000060450	Rnf14	3.5047	3.2487	3.3013	3.1213	-1.7797	2.3344	2.8968	2.9701	2.8942	3.0137	2.6509	2.7308
297	ENSMUSG00000020692	ENSMUSG00000020692	Nle1	2.3693	2.0359	2.218	3.0715	1.9161	2.0021	2.5208	2.1534	1.5325	-1.494	1.7369	-1.1221
298	ENSMUSG00000031266	ENSMUSG00000031266	Gla	-1.2325	-1.0169	-1.4069	-0.8168	-1.1681	-3.2108	1.2096	-4.4833	-0.6282	-0.8521	-0.7892	-0.6543
299	ENSMUSG00000035051	ENSMUSG00000035051	Dhx57	1.7	0.2257	2.0261	2.3971	1.2331	1.2789	1.9912	1.4186	-2.0579	-1.4357	0.4936	-0.2162
300	ENSMUSG00000043003	ENSMUSG00000043003	Rasef	-1.6891	-2.8567	-1.3533	-4.2456	-4.799	-4.4893	-0.9311	-2.3177	-0.8258	-2.1401	-1.3045	-1.751
301	ENSMUSG00000000290	ENSMUSG00000000290	Itgb2	-0.2675	0.6717	1.5226	-0.6818	0.37	1.0628	4.7087	0.3265	0.2837	-0.335	0.0575	0.71
302	ENSMUSG00000099842	ENSMUSG00000099842	Gm4034	3.1315	1.4775	2.3625	3.5032	3.5146	2.3148	-0.1648	0.4902	0.9699	0.8276	1.1222	-0.7078
303	ENSMUSG00000060969	ENSMUSG00000060969	Irx1	-0.9211	-0.4832	-3.5758	0.4135	-2.3548	-2.0686	-4.0518	-3.1631	-3.2436	-1.8003	-2.1013	-3.7903
304	ENSMUSG00000059834	ENSMUSG00000059834	Sclt1	1.0159	0.3533	-0.0597	0.7532	0.7061	0.5205	1.2744	-4.0052	0.7432	-0.3295	-0.6037	0.5629
305	ENSMUSG00000006651	ENSMUSG00000006651	Aplp1	-1.3494	-1.6788	0.6346	-2.8059	-1.3099	-2.571	1.2047	0.3014	-0.2119	-1.4144	0.4051	1.1364
306	ENSMUSG00000053040	ENSMUSG00000053040	Aph1c	-3.7276	-3.26	-1.581	-3.8912	-4.7851	-3.5278	0.0526	-1.8652	-1.7738	-3.9404	-1.4514	-2.8737
307	ENSMUSG00000021908	ENSMUSG00000021908	Gm6768	-1.2666	-3.9561	-1.0627	0.1742	-2.9296	-3.8407	-1.3995	-1.4611	0.0591	-1.6274	-1.4229	0.0062
308	ENSMUSG00000022843	ENSMUSG00000022843	Clcn2	-2.9257	-0.1338	-2.3819	1.1757	-2.1874	0.0093	-0.3	-0.3626	-1.8316	-1.1099	0.8402	-2.6474
309	ENSMUSG00000031805	ENSMUSG00000031805	Jak3	1.6326	-2.8364	1.8445	2.6858	1.988	0.8377	1.9544	0.8952	1.4261	0.7531	1.6621	0.7955
310	ENSMUSG00000026090	ENSMUSG00000026090	2010300C02Rik	-1.1871	-1.1108	0.4492	-1.5274	0.1518	-1.07	-3.4692	-1.6486	-0.4681	-4.4884	-1.2527	-1.0517
311	ENSMUSG00000017400	ENSMUSG00000017400	Stac2	-2.7349	-2.0797	-3.4867	-3.7178	-2.6873	-2.9803	1.4692	-2.5801	-1.7067	-3.4031	-1.4229	-2.593
312	ENSMUSG00000026860	ENSMUSG00000026860	Sh3glb2	2.5794	1.7087	2.4858	4.656	-0.9862	1.5541	3.1251	3.0196	1.8641	3.527	3.2392	2.424
313	ENSMUSG00000020053	ENSMUSG00000020053	Igf1	0.5117	1.3982	3.1675	2.9176	0.0294	0.8155	2.8371	0.2908	2.4048	0.2711	0.4711	-1.1996
314	ENSMUSG00000031488	ENSMUSG00000031488	Rab11fip1	-2.4622	-3.8627	-0.9602	-4.3046	-2.2704	-2.8256	-1.0149	-1.4654	-1.8946	-4.9784	-2.2128	-0.6236
315	ENSMUSG00000048478	ENSMUSG00000048478	Spata33	2.551	3.2531	2.9342	5.3788	3.0973	3.1091	3.3964	3.5206	2.7374	0.6469	0.7596	0.7375
316	ENSMUSG00000083626	ENSMUSG00000083626	Gm4459	5.1629	6.3035	3.031	3.5278	4.6905	3.1701	3.9094	5.7924	5.6234	2.7416	6.0989	6.465
317	ENSMUSG00000068735	ENSMUSG00000068735	Trp53i11	3.5166	2.3132	1.7449	0.3844	-0.2975	1.043	1.529	1.4226	1.1291	2.1597	1.9645	-1.8611
318	ENSMUSG00000053175	ENSMUSG00000053175	Bcl3	-1.8331	0.2883	-0.3777	-0.228	1.9993	0.4936	1.7632	1.577	-0.5749	1.582	1.0299	-2.1093
319	ENSMUSG00000026426	ENSMUSG00000026426	Arl8a	2.4029	2.362	2.5323	2.6721	1.5798	-0.1796	2.9001	2.4572	2.7979	-1.5775	1.9791	2.679
320	ENSMUSG00000018263	ENSMUSG00000018263	Tbx5	0.6051	0.4364	2.4519	0.2195	-1.3753	-1.2704	1.9416	0.6837	3.0964	-0.5496	1.2437	0.736
321	ENSMUSG00000007682	ENSMUSG00000007682	Dio2	-2.2989	-3.6751	-3.7008	-4.4867	-4.048	-3.7375	-0.35	-2.5581	-0.3306	-2.3847	-3.1473	-3.9107
322	ENSMUSG00000072653	ENSMUSG00000072653	Zfp783	-1.2961	-1.8575	-1.0771	-2.0346	-1.6463	-1.3793	0.0075	-0.563	-0.5036	-3.3953	-5.0706	-1.898
323	ENSMUSG00000079427	ENSMUSG00000079427	Mthfsl	2.8144	3.4299	3.7661	3.3136	3.4793	1.5342	-1.2633	2.0034	2.5137	1.9205	3.2428	2.9156
324	ENSMUSG00000032122	ENSMUSG00000032122	Slc37a2	-2.5397	-1.1582	-2.427	-1.9782	-4.5472	-2.3368	1.1501	-1.1582	-2.6095	-2.6657	-1.0204	-2.6235
325	ENSMUSG00000040564	ENSMUSG00000040564	Apoc1	2.5249	3.818	2.3112	2.9979	3.8787	2.9544	2.7035	2.0164	6.079	1.4324	1.2258	1.2931
326	ENSMUSG00000031760	ENSMUSG00000031760	Mt3	2.2383	1.7526	3.778	1.2252	1.1078	0.316	3.6574	1.7146	4.2188	0.1188	1.8841	0.6338
327	ENSMUSG00000001864	ENSMUSG00000001864	Aif1l	-0.4517	-1.8275	1.3491	-2.657	-0.3946	-1.3112	1.4028	0.3428	1.5126	-1.7195	0.174	-0.4015
328	ENSMUSG00000027470	ENSMUSG00000027470	Mylk2	-3.2506	-4.809	-1.412	-3.6552	-3.2034	-4.9021	-0.3853	-1.6962	-2.2784	-2.7389	-2.6049	-1.5142
329	ENSMUSG00000039146	ENSMUSG00000039146	Ifi44l	-2.8672	-3.4598	0.7403	-0.2438	-1.2071	-0.3527	0.2891	0.1818	-2.6387	0.0214	-0.8982	-1.0783
330	ENSMUSG00000028341	ENSMUSG00000028341	Nr4a3	0.2393	1.5191	3.9046	2.0139	4.5695	2.3535	3.0003	1.4136	3.6361	0.6225	1.4866	3.384
331	ENSMUSG00000071103	ENSMUSG00000071103	1700029J07Rik	-4.8766	-1.442	-0.7003	-0.6719	-2.6374	-0.0306	-1.4269	-1.48	-0.177	-2.9704	-1.8564	-1.006
332	ENSMUSG00000046432	ENSMUSG00000046432	Bex3	2.2803	2.8533	2.5136	2.9076	1.1436	-1.6133	3.9081	2.2122	2.6188	2.0717	2.8309	1.8113
333	ENSMUSG00000026824	ENSMUSG00000026824	Kcnj3	2.1607	2.767	4.644	2.418	1.2237	1.0548	4.0717	3.0468	5.5901	1.7613	3.3382	3.2564
334	ENSMUSG00000031803	ENSMUSG00000031803	B3gnt3	-0.7769	-1.348	-3.4187	-0.1768	-0.2006	-3.8914	-0.9334	-1.3279	-0.3791	-0.6335	0.5046	0.2989
335	ENSMUSG00000021139	ENSMUSG00000021139	Gm20498	-0.9645	0.6897	-0.827	1.3418	-0.0171	-2.2555	-0.0754	-1.0965	0.8853	-2.4957	1.6463	0.8819
336	ENSMUSG00000102824	ENSMUSG00000102824	Pdcd5-ps	4.3312	5.2209	5.7607	5.1751	2.3605	1.9185	3.6361	4.9797	5.5029	3.949	2.2242	4.9681
337	ENSMUSG00000005610	ENSMUSG00000005610	Eif4g2	3.9283	3.7721	4.7943	2.7926	2.0479	2.3006	5.608	5.0094	6.0969	3.8355	5.5183	5.3326
338	ENSMUSG00000079415	ENSMUSG00000079415	Cntf	-1.5189	-0.0785	2.3951	-0.91	-0.1011	-0.5324	1.7385	1.4207	2.7368	-0.5863	0.8961	0.5277
339	ENSMUSG00000030303	ENSMUSG00000030303	Far2	-0.4908	-2.1876	-0.8974	-0.7849	-3.6012	-3.3673	-1.3127	-1.3908	-0.2124	-3.8325	-0.0337	-0.7426
340	ENSMUSG00000028048	ENSMUSG00000028048	Gba	1.0935	1.8159	1.4921	3.0202	3.334	2.6183	1.6894	2.4532	0.2894	1.5348	0.7165	-1.6422
341	ENSMUSG00000006457	ENSMUSG00000006457	Actn3	-1.4675	-1.0268	2.2431	-1.8441	-1.0217	-1.4597	1.553	0.4672	-1.6307	-1.2003	-1.3212	0.3675
342	ENSMUSG00000049670	ENSMUSG00000049670	Morn4	-0.6678	-1.2349	0.2621	-1.286	-1.8299	-4.1218	0.3804	-0.4078	-0.8249	-3.558	-1.5361	-1.2981
343	ENSMUSG00000095332	ENSMUSG00000095332	Gm9821	0.8308	0.4156	0.0353	-0.4273	-2.555	-3.0264	-0.7451	0.5305	0.7151	-1.3541	0.7377	0.9266
344	ENSMUSG00000027993	ENSMUSG00000027993	Trim2	0.0435	-0.2128	0.2281	-4.6255	-0.7992	0.1289	0.2319	-0.3282	0.2289	-0.2813	0.0266	-0.0449
345	ENSMUSG00000005268	ENSMUSG00000005268	Prlr	-1.6317	-1.0558	-2.1668	-4.7296	-4.3539	-2.096	-2.156	-0.6849	-0.8752	-0.9021	-1.0096	-1.0595
346	ENSMUSG00000069041	ENSMUSG00000069041	Slc25a31	-2.505	0.3817	-1.1094	-0.8843	-3.4465	-0.9485	-0.4827	-0.0549	0.8231	-0.1439	0.9753	0.7534
347	ENSMUSG00000026185	ENSMUSG00000026185	Igfbp5	3.9001	2.6116	4.7042	2.2148	2.7552	2.1897	6.1896	4.1147	5.2568	3.5432	4.6675	5.5797
348	ENSMUSG00000024912	ENSMUSG00000024912	Fosl1	-1.3849	-1.634	0.8336	-2.7913	1.3776	-1.4451	-0.0514	0.9495	0.7347	-1.8692	-1.0631	0.1586
349	ENSMUSG00000029229	ENSMUSG00000029229	Chic2	0.9735	0.9544	0.1669	-0.8507	-0.9663	-1.0538	1.8819	-1.3633	2.3032	0.8886	1.8675	2.0594
350	ENSMUSG00000022634	ENSMUSG00000022634	Yaf2	1.6233	2.5663	3.0771	-1.5873	0.4742	1.1789	2.8984	1.7167	2.8425	2.706	2.777	1.97
351	ENSMUSG00000048142	ENSMUSG00000048142	Nat8l	-2.1224	-4.4152	-1.7957	-2.5342	-4.4036	-3.3061	-1.4917	-2.8913	0.3108	-3.5196	-3.8241	-2.8535
352	ENSMUSG00000089929	ENSMUSG00000089929	Bcl2a1b	0.3537	-0.0805	-0.9104	-0.3644	1.4936	0.8881	4.3738	1.4227	0.6056	0.7571	-0.0856	1.0653
353	ENSMUSG00000034382	ENSMUSG00000034382	AI661453	-3.7899	-2.8929	-0.0221	-0.9958	-2.7085	-0.097	0.6685	-0.9235	-0.6253	-1.5065	-1.1768	-0.0663
354	ENSMUSG00000036098	ENSMUSG00000036098	Myrf	-0.9241	-3.3976	0.8816	-1.8528	-2.4791	-1.4591	0.6739	-0.209	-0.5539	-1.5101	-0.0293	0.662
355	ENSMUSG00000005779	ENSMUSG00000005779	Psmb4	7.0972	6.943	7.4671	7.9163	7.7904	7.3916	6.9728	7.2538	5.9424	7.0696	5.0014	3.2732
356	ENSMUSG00000019817	ENSMUSG00000019817	Plagl1	0.8118	0.6934	3.5083	-0.2734	-0.8414	0.5998	2.8291	2.3728	1.7238	0.0011	2.2073	1.9532
357	ENSMUSG00000062761	ENSMUSG00000062761	Zfp512	2.627	-0.1448	0.993	3.23	1.1727	-0.7681	2.3139	1.6008	1.2655	-1.0073	1.4377	-0.0958
358	ENSMUSG00000022881	ENSMUSG00000022881	Rfc4	2.8993	2.9601	2.2148	0.8789	1.0256	0.2568	2.3911	-1.7229	2.2906	0.5464	0.8224	1.3268
359	ENSMUSG00000037443	ENSMUSG00000037443	Cep85	2.0771	1.0712	0.9636	1.1613	-0.728	1.6588	1.0764	1.135	0.1885	-3.0096	0.7429	0.8417
360	ENSMUSG00000021144	ENSMUSG00000021144	Mta1	3.5747	2.5222	2.4998	3.2011	2.6353	2.389	1.7032	2.7907	2.6329	-1.67	2.7092	2.766
361	ENSMUSG00000034349	ENSMUSG00000034349	Smc4	2.4669	2.0732	3.0606	2.1767	1.8411	2.8255	2.9637	2.1317	2.426	-1.9736	1.5194	2.4822
362	ENSMUSG00000028383	ENSMUSG00000028383	Hsdl2	2.6675	-0.97	3.2349	2.8919	2.8705	1.7214	3.0118	2.9701	3.6566	3.3347	3.9271	4.0255
363	ENSMUSG00000003458	ENSMUSG00000003458	Ncstn	2.4682	1.8802	2.1423	2.9199	-2.1681	1.4124	2.7063	2.158	2.4423	1.4348	2.1982	2.0519
364	ENSMUSG00000017802	ENSMUSG00000017802	Retreg3	2.862	2.7135	-1.9108	2.7139	2.0195	1.9661	2.7659	1.901	2.775	1.6158	2.754	2.7294
365	ENSMUSG00000025321	ENSMUSG00000025321	Itgb8	-3.582	-1.8408	-1.1889	-3.9598	-4.5183	-2.4026	-0.4874	-1.5969	-0.89	-2.3501	-1.954	-0.5231
366	ENSMUSG00000015127	ENSMUSG00000015127	Unkl	0.5616	0.7279	0.6249	1.5275	-3.5074	-0.5436	1.0447	0.7259	0.7247	-0.0402	1.2296	0.9506
367	ENSMUSG00000040010	ENSMUSG00000040010	Slc7a5	-0.9078	-1.147	-1.3311	-1.5733	-1.6674	-5.1574	-0.6282	-1.9434	0.0862	-0.1814	-0.9356	-1.1853
368	ENSMUSG00000040612	ENSMUSG00000040612	Ildr2	-3.3475	-3.0694	-0.2598	-2.7411	-3.2968	-3.3058	-0.2611	-1.4668	-1.0861	-2.2914	-0.9682	0.1104
369	ENSMUSG00000024943	ENSMUSG00000024943	Smc5	2.6271	0.6876	1.0584	1.4195	1.5831	-1.1413	2.5992	2.3774	2.8316	1.6739	2.987	3.9364
370	ENSMUSG00000023087	ENSMUSG00000023087	Noct	0.6715	2.025	2.2608	1.5807	2.1021	0.8606	0.1695	1.04	0.9668	-2.6635	0.855	-0.0333
371	ENSMUSG00000046186	ENSMUSG00000046186	Cd109	-2.3021	-2.5095	-1.968	-3.4926	-3.4645	-4.7278	0.0661	-2.5558	-0.7984	-1.2817	-1.4808	-3.1071
372	ENSMUSG00000061374	ENSMUSG00000061374	Fiz1	0.2192	-0.5254	-0.8518	-0.1576	1.0313	0.0373	0.003	-0.3911	-2.9936	-2.074	-2.5871	-2.5847
373	ENSMUSG00000021368	ENSMUSG00000021368	Tbc1d7	2.4473	0.6711	-1.9077	2.2474	1.0562	1.1365	1.699	1.0865	-0.6674	2.2058	2.4688	1.2681
374	ENSMUSG00000040407	ENSMUSG00000040407	Akap9	0.4095	-0.157	-0.5383	-0.4461	-0.5098	-1.8487	0.2781	-3.577	-0.1418	1.0081	-1.3307	1.2341
375	ENSMUSG00000043157	ENSMUSG00000043157	Arl11	-3.0939	-1.0711	-1.8136	-0.4926	-3.0348	-2.7323	1.162	-1.7608	-2.8994	-1.1658	-0.5635	-0.4469
376	ENSMUSG00000034751	ENSMUSG00000034751	Mast4	-0.7425	-0.46	-0.0955	-4.8389	-1.5858	-1.0561	0.1373	-0.3008	-0.4157	-0.5747	-0.7899	-0.3853
377	ENSMUSG00000006800	ENSMUSG00000006800	Sulf2	2.1766	-1.2992	0.2697	0.6751	0.9346	0.2699	1.7955	1.0597	2.5925	-1.6641	1.2491	2.007
378	ENSMUSG00000038527	ENSMUSG00000038527	C1rl	-1.4384	-1.2221	-0.5009	-2.0526	-4.2004	-2.0836	0.0083	-0.2504	0.615	-1.3318	-0.579	0.2032
379	ENSMUSG00000021957	ENSMUSG00000021957	Tkt	3.635	3.6636	4.4171	3.5086	2.8537	3.8652	4.6188	3.937	6.8784	2.6742	3.3015	1.3932
380	ENSMUSG00000056782	ENSMUSG00000056782	Olfr667	-0.4688	-1.9174	-0.1074	-0.5124	-0.5543	-4.5781	-2.0799	-1.8668	0.3987	-1.4342	-0.5672	-1.0368
381	ENSMUSG00000049041	ENSMUSG00000049041	Olfr398	-4.3184	-3.7815	-4.6835	-1.9328	-1.6416	-1.0892	-2.0678	-2.6363	-2.0769	-4.0781	-3.0303	-4.9907
382	ENSMUSG00000038692	ENSMUSG00000038692	Hoxb4	-1.992	-2.5594	-0.2681	0.0829	-3.9295	-1.4511	-1.322	-0.5319	-1.1177	-4.0822	-1.8942	-1.3852
383	ENSMUSG00000053475	ENSMUSG00000053475	Tnfaip6	-0.8521	-0.4111	1.1712	-2.5327	0.4935	0.4059	2.5927	0.9109	1.3642	1.0542	-0.4473	-0.1334
384	ENSMUSG00000041073	ENSMUSG00000041073	Nacad	-0.6762	1.0954	0.0433	2.1358	0.4493	0.672	2.4671	0.8562	2.528	-1.4124	1.2036	-1.0085
385	ENSMUSG00000075420	ENSMUSG00000075420	Smim6	-0.8839	-3.008	0.1722	-0.2787	-0.0812	-0.7757	-0.5945	-0.1089	-1.6693	-2.5476	-3.0923	-3.2661
386	ENSMUSG00000105969	ENSMUSG00000105969	Gm42525	1.1641	0.2694	2.3571	1.4471	0.9802	2.9253	2.4225	1.6221	0.9365	0.3354	-0.1271	-1.8805
387	ENSMUSG00000037013	ENSMUSG00000037013	Ss18	3.0964	-1.1415	1.4257	2.9739	1.8202	-0.7083	1.5238	2.4027	2.3376	1.4433	1.0756	2.0712
388	ENSMUSG00000014602	ENSMUSG00000014602	Kif1a	-3.1659	-4.7344	-2.912	-5.1604	-4.7162	-4.1041	-0.6077	-4.4342	-1.8988	-3.2473	-3.9978	-3.4266
389	ENSMUSG00000032376	ENSMUSG00000032376	Usp3	0.7599	1.4313	1.1145	0.9704	1.649	0.8024	1.529	-2.3744	1.7924	0.5887	-1.6554	1.0744
390	ENSMUSG00000021730	ENSMUSG00000021730	Hcn1	-3.5095	-2.143	-3.7018	-1.2298	-4.6668	-4.6176	-2.5668	-2.9947	-0.5698	-3.8246	-3.9344	-1.9871
391	ENSMUSG00000029480	ENSMUSG00000029480	Dhx37	1.8863	0.1934	2.0866	1.1976	-1.2998	1.9945	2.5728	1.8336	2.113	1.7067	0.9287	-1.2662
392	ENSMUSG00000000183	ENSMUSG00000000183	Fgf6	-4.8285	-2.2452	-1.4243	-2.6523	-1.9789	-2.3013	-2.9757	-4.1137	-2.8504	-3.9387	-4.509	-5.6829
393	ENSMUSG00000020155	ENSMUSG00000020155	Kcnmb1	-1.1783	-1.8464	-2.2337	-1.7232	-3.5804	-1.9131	-4.7865	-2.3219	-0.5423	-4.7211	-2.2581	-1.9804
394	ENSMUSG00000022479	ENSMUSG00000022479	Vdr	-4.7916	-5.3592	-3.958	-4.2	-1.3392	-2.8601	-1.6119	-4.0527	-1.7093	-3.861	-3.1389	-2.6304
395	ENSMUSG00000013584	ENSMUSG00000013584	Aldh1a2	-0.9313	-1.3064	2.5342	0.7734	0.4106	0.5255	1.9597	1.4705	1.3405	0.5766	1.8781	3.0593
396	ENSMUSG00000024526	ENSMUSG00000024526	Cidea	2.8467	3.289	3.7183	3.402	2.3061	1.9762	2.054	3.3506	6.9024	2.391	3.3094	3.1747
397	ENSMUSG00000047731	ENSMUSG00000047731	Wbp1l	2.9112	0.9676	2.8304	2.4727	-1.4607	2.4373	3.247	2.795	2.8475	1.6457	2.7799	2.2423
398	ENSMUSG00000037686	ENSMUSG00000037686	Aspg	-0.5107	-0.8354	0.1132	-0.1065	-0.6174	0.2743	0.3826	-1.4158	2.3139	-1.5824	-1.8018	-2.6818
399	ENSMUSG00000026088	ENSMUSG00000026088	Mitd1	1.4341	1.0326	0.8186	1.1853	1.7214	1.1696	1.7143	-0.7899	0.9161	-2.3513	2.6388	0.6612
400	ENSMUSG00000018995	ENSMUSG00000018995	Nars2	-3.3923	-0.2004	1.6099	0.1288	0.181	0.3209	-1.3002	0.2746	0.8564	0.3747	0.4495	-1.1988
401	ENSMUSG00000033578	ENSMUSG00000033578	Tmem35a	0.4548	0.2248	0.6897	-0.2598	-3.3815	-2.1028	-0.605	-2.1235	0.7449	-0.9613	-1.5155	-0.813
402	ENSMUSG00000043398	ENSMUSG00000043398	Gpr135	-2.2023	-1.4358	-1.0576	-1.2549	-4.1501	-1.2353	0.5792	-0.6297	0.3307	-1.1131	0.2856	-0.3213
403	ENSMUSG00000004473	ENSMUSG00000004473	Clec11a	-1.3833	-1.5951	-1.7825	-1.2773	-4.1279	-2.5229	0.5245	-0.5434	0.34	-0.021	-0.9547	-1.5709
404	ENSMUSG00000084315	ENSMUSG00000084315	Vmn1r-ps128	-1.9131	-2.8131	0.499	0.4174	0.1978	-1.7297	0.2649	-1.3596	0.944	-0.9181	0.8305	0.8344
405	ENSMUSG00000083933	ENSMUSG00000083933	Gm15515	0.5442	0.632	-0.1859	-0.8979	1.7851	1.7476	-0.5652	-1.2521	0.2118	-2.0545	0.8414	-1.9094
406	ENSMUSG00000032497	ENSMUSG00000032497	Lrrfip2	4.1215	3.3371	3.9634	4.6752	3.7974	2.866	3.7712	2.5288	2.1209	0.1451	1.7159	1.9431
407	ENSMUSG00000028211	ENSMUSG00000028211	Trp53inp1	-0.0538	0.3681	0.7298	-0.5934	-2.2678	-0.7759	1.7413	1.2537	-1.7921	0.8306	1.2281	1.3098
408	ENSMUSG00000034212	ENSMUSG00000034212	Ankmy1	5.1864	5.4838	5.1536	6.452	5.3076	4.8768	5.1551	5.7475	2.0472	4.1286	4.0775	2.5636
409	ENSMUSG00000054252	ENSMUSG00000054252	Fgfr3	2.1169	1.8995	1.6936	2.3213	2.957	0.811	2.4747	1.5424	0.7355	-2.0549	1.5353	1.1374
410	ENSMUSG00000090728	ENSMUSG00000090728	Gm17420	4.4339	2.8266	1.2571	5.504	4.2504	3.3808	3.3817	5.4081	2.5764	4.0787	2.7164	5.038
411	ENSMUSG00000031849	ENSMUSG00000031849	Comp	2.1081	0.7894	4.3797	1.7978	-0.6725	1.0026	3.575	2.2261	2.1656	1.5277	2.1641	1.7049
412	ENSMUSG00000027165	ENSMUSG00000027165	B230118H07Rik	3.7278	3.6974	3.2517	4.3813	5.0425	4.3375	4.1054	5.3233	1.427	3.6174	2.4146	1.2808
413	ENSMUSG00000046805	ENSMUSG00000046805	Mpeg1	-0.1723	0.987	0.4807	0.9939	0.0638	0.59	4.6848	0.8923	-0.0765	0.4293	1.3505	1.4438
414	ENSMUSG00000033576	ENSMUSG00000033576	Apol6	0.5366	-2.5028	-0.3177	-1.2574	-2.2065	-1.7019	-2.0015	-1.3445	1.6883	-1.9348	-2.2044	-2.1106
415	ENSMUSG00000042642	ENSMUSG00000042642	Flad1	2.2237	3.4451	1.877	3.5757	2.9248	1.5411	-1.4614	2.1109	2.0257	2.0221	2.5083	1.6509
416	ENSMUSG00000021930	ENSMUSG00000021930	Spryd7	0.2511	2.1297	1.4787	-0.4168	0.7107	-2.2422	1.2564	1.8256	2.4642	1.0706	1.3603	1.6176
417	ENSMUSG00000023019	ENSMUSG00000023019	Gpd1	2.757	2.0402	3.2001	2.8728	1.9635	1.6495	0.961	1.754	5.9356	1.5339	2.0048	1.8622
418	ENSMUSG00000000916	ENSMUSG00000000916	Nsun5	1.6582	1.4391	2.5126	-2.0736	0.9802	-0.2158	2.3636	2.2497	1.9399	1.1349	1.6596	0.9511
419	ENSMUSG00000038607	ENSMUSG00000038607	Gng10	0.5652	4.2153	3.6463	3.5595	0.6741	3.3665	4.3695	3.9779	3.8942	3.9436	3.8075	3.3401
420	ENSMUSG00000015217	ENSMUSG00000015217	Hmgb3	2.5503	3.458	-1.3317	2.4654	0.8326	1.4008	1.3289	2.5936	3.1743	1.895	1.51	2.5634
421	ENSMUSG00000049015	ENSMUSG00000049015	Olfr1467	-0.6443	-2.4755	-1.5458	0.4397	1.232	2.0347	-0.5216	-1.323	-0.631	-0.7386	-0.8904	-1.8557
422	ENSMUSG00000025359	ENSMUSG00000025359	Pmel	-1.3971	-2.6956	-1.8761	-0.8062	-3.6372	-4.3745	-1.2455	-1.6505	-4.5432	-3.7904	-3.4	-2.5608
423	ENSMUSG00000039345	ENSMUSG00000039345	Mettl22	2.0651	2.9526	2.0504	2.5035	-1.708	-0.1548	1.4416	1.8065	1.1132	0.2527	1.2502	1.3996
424	ENSMUSG00000116895	ENSMUSG00000116895	Gm3435	0.5065	2.2074	2.1293	1.8749	-0.9876	-1.1075	1.9548	1.4005	2.8747	1.309	2.4358	1.711
425	ENSMUSG00000027901	ENSMUSG00000027901	Dennd2d	-0.769	-2.8282	0.3914	-0.1701	-2.5281	-1.7269	-2.3063	0.0744	-2.1037	-3.56	-2.7713	-1.7788
426	ENSMUSG00000021532	ENSMUSG00000021532	Fastkd3	0.0527	2.0903	-0.0107	-0.2248	-0.7249	-2.4877	1.5724	1.7661	0.3513	-0.5076	1.244	0.1112
427	ENSMUSG00000040139	ENSMUSG00000040139	9430038I01Rik	0.5905	2.1675	-2.571	1.2212	1.3309	0.683	1.5146	1.5419	1.283	-0.3849	1.8056	1.4373
428	ENSMUSG00000030895	ENSMUSG00000030895	Hpx	-1.5515	0.2229	-0.736	-0.9939	1.8969	-0.753	1.0671	-0.2046	-1.9304	-2.6202	0.0301	-1.3556
429	ENSMUSG00000075376	ENSMUSG00000075376	Rc3h2	0.6353	1.196	0.957	0.5141	-3.0592	-0.5715	0.6909	1.214	1.7357	1.2049	0.3309	1.2956
430	ENSMUSG00000052428	ENSMUSG00000052428	Tmco1	3.3305	5.143	4.8418	1.1031	2.2247	3.427	4.7592	4.6098	5.0884	4.7602	4.6452	4.5311
431	ENSMUSG00000021340	ENSMUSG00000021340	Gpld1	-0.3709	-1.3265	-1.058	-0.4512	-3.5978	-1.8989	-1.6625	-1.4387	-1.118	-4.7915	-1.2514	-1.6611
432	ENSMUSG00000026395	ENSMUSG00000026395	Ptprc	-1.561	0.7224	0.2649	1.0789	0.9743	1.6748	2.903	0.804	-1.3783	1.0365	1.1572	2.06
433	ENSMUSG00000030400	ENSMUSG00000030400	Ercc2	2.0583	0.0098	1.8101	2.5313	2.0081	1.9212	2.2737	1.0572	-0.0415	0.113	0.8521	-1.6849
434	ENSMUSG00000022490	ENSMUSG00000022490	Ppp1r1a	-0.3343	-1.1613	1.2975	-0.7306	-1.8526	-0.221	0.8536	-0.1564	2.1262	-1.9974	-1.5695	-0.4175
435	ENSMUSG00000032691	ENSMUSG00000032691	Nlrp3	-1.6207	-4.1956	-2.2106	-3.0149	-1.24	-5.0596	-0.8601	-2.2965	-2.6279	-2.8963	-4.2752	-3.1362
436	ENSMUSG00000046480	ENSMUSG00000046480	Scn4b	-3.0211	-2.0048	-5.1881	-2.8342	-4.9745	-4.0892	-5.1673	-2.9602	-1.8539	-4.0981	-2.2417	-2.1723
437	ENSMUSG00000056054	ENSMUSG00000056054	S100a8	2.2121	1.5085	3.1158	2.8613	6.086	4.3269	3.8046	4.0878	4.8764	2.8871	3.1335	4.6823
438	ENSMUSG00000023092	ENSMUSG00000023092	Fhl1	3.0782	4.579	5.9789	4.945	3.3474	1.945	4.4937	5.9257	6.0263	4.4996	5.0896	5.3311
439	ENSMUSG00000034116	ENSMUSG00000034116	Vav1	-2.5303	0.9339	1.5229	0.8727	1.23	1.6326	2.3877	1.263	-0.6878	0.9961	0.912	0.9048
440	ENSMUSG00000025812	ENSMUSG00000025812	Pard3	0.4371	0.0769	-0.7344	1.2036	-0.0099	-2.8912	-0.5766	0.1097	-2.8367	-1.5703	0.2084	-0.5931
441	ENSMUSG00000032679	ENSMUSG00000032679	Cd59a	3.3824	2.9379	0.4348	2.8367	2.9239	2.3332	2.5491	2.7385	1.8044	3.1744	-0.7874	1.1823
442	ENSMUSG00000039285	ENSMUSG00000039285	Azi2	2.8998	-1.2009	1.5325	0.5837	-0.3374	-0.5546	-0.8505	0.8119	1.8445	0.2158	1.7522	1.415
443	ENSMUSG00000071005	ENSMUSG00000071005	Ccl19	0.6877	1.1533	2.8148	3.7086	-0.4761	0.0065	2.7581	1.5554	1.7307	0.6847	0.7739	2.5054
444	ENSMUSG00000022514	ENSMUSG00000022514	Il1rap	-2.1827	-0.9433	-0.2902	-4.0698	-1.6227	-1.5231	0.1656	-1.5422	0.3813	-0.6232	-0.3116	0.0982
445	ENSMUSG00000061808	ENSMUSG00000061808	Ttr	-1.1252	1.726	-1.8933	-2.1002	1.7726	-0.7323	-0.0451	-1.3629	-1.4736	-1.204	-0.7304	-0.9086
446	ENSMUSG00000022636	ENSMUSG00000022636	Alcam	-1.4236	-2.4057	-0.748	-2.1348	-2.5131	-2.6136	1.6326	-0.4539	0.2542	-1.0741	-0.7791	-0.6632
447	ENSMUSG00000024084	ENSMUSG00000024084	Qpct	0.9103	0.6744	1.0564	-2.7847	-0.7341	0.0897	1.7969	0.7613	1.8477	0.5188	1.0201	1.1884
448	ENSMUSG00000022469	ENSMUSG00000022469	Rapgef3	2.5187	1.6423	2.1507	3.678	2.2534	1.6919	2.5137	1.9882	-0.9396	-0.1685	1.165	0.8098
449	ENSMUSG00000039062	ENSMUSG00000039062	Anpep	1.7923	1.8147	3.0862	2.3795	1.1217	0.7933	5.7183	2.3104	1.5309	2.3501	2.4703	2.743
450	ENSMUSG00000016921	ENSMUSG00000016921	Srsf6	4.8871	2.2925	3.7111	5.0436	4.3063	2.0181	2.9441	3.421	2.6077	0.7085	3.9721	3.4775
451	ENSMUSG00000083502	ENSMUSG00000083502	Gm14861	1.6849	1.3495	1.8998	3.167	1.5811	1.5321	2.1609	0.5108	0.9747	0.5636	-0.4462	-1.6043
452	ENSMUSG00000037020	ENSMUSG00000037020	Wdr62	0.2918	-0.8566	0.0965	0.8564	0.3272	0.1265	-1.7007	1.0718	0.9234	-1.0549	0.1535	-3.1929
453	ENSMUSG00000040463	ENSMUSG00000040463	Mybbp1a	2.1585	2.6297	3.343	2.3721	1.2872	-0.1685	4.031	3.4269	3.0905	0.3541	2.457	2.647
454	ENSMUSG00000033530	ENSMUSG00000033530	Ttc7b	2.2837	-0.0228	-0.3308	2.8543	1.388	-1.7477	0.023	1.2956	0.3083	-0.3837	0.5876	0.5951
455	ENSMUSG00000013921	ENSMUSG00000013921	Clip3	0.944	0.3475	0.9739	1.1359	-0.5949	-1.7516	2.2934	-1.3949	1.5548	1.8317	-0.0472	0.2593
456	ENSMUSG00000034845	ENSMUSG00000034845	Plvap	3.9178	3.5678	6.3008	3.2614	3.2402	1.9373	5.3309	4.5646	4.3642	2.1691	4.347	4.7606
457	ENSMUSG00000027368	ENSMUSG00000027368	Dusp2	-1.2867	-3.845	0.356	-2.6751	-0.8948	-0.9234	0.3269	-0.2663	-0.7927	-1.0374	0.2491	-0.3277
458	ENSMUSG00000038235	ENSMUSG00000038235	F11r	2.8764	0.842	2.2445	0.9805	1.6526	-0.9184	0.2533	2.441	2.4315	2.3904	2.6585	3.3793
459	ENSMUSG00000073910	ENSMUSG00000073910	Mob3b	-1.8469	-2.0858	-2.7689	-4.4931	-4.9754	-4.1556	-1.3055	-1.9444	-1.295	-2.6652	-1.8147	-2.1643
460	ENSMUSG00000028019	ENSMUSG00000028019	Pdgfc	-2.0281	-0.6964	0.5942	-1.8134	-2.9643	-2.6768	0.2781	-0.4821	0.6436	-2.1297	-0.7571	-0.5929
461	ENSMUSG00000021877	ENSMUSG00000021877	Arf4	2.917	4.5337	4.6058	2.9963	3.666	0.8241	4.8446	4.7646	5.1812	4.655	4.7331	4.6404
462	ENSMUSG00000032175	ENSMUSG00000032175	Tyk2	2.0186	-1.7124	-0.3249	2.3654	1.7695	0.8728	1.0096	1.732	-0.9619	0.7158	1.4039	1.2788
463	ENSMUSG00000036845	ENSMUSG00000036845	Lin37	3.5739	3.2675	3.2994	4.2957	-0.3676	2.3403	2.9327	1.3291	2.2522	1.4604	3.1438	2.2244
464	ENSMUSG00000043633	ENSMUSG00000043633	Fam221b	-1.2519	-0.9491	-1.4798	0.5211	-0.7571	-1.8458	-1.2004	-2.9361	-4.3502	-1.8752	-0.4011	-0.9612
465	ENSMUSG00000020838	ENSMUSG00000020838	Slc6a4	-3.0607	-3.6267	0.0229	-1.1394	-1.1962	-0.9124	0.5576	-0.3185	-0.8887	-0.821	-1.1653	0.3391
466	ENSMUSG00000005982	ENSMUSG00000005982	Naa60	1.4125	2.0281	1.3472	3.598	2.3637	1.4468	2.9434	1.8823	-1.1473	3.0764	2.8181	2.7749
467	ENSMUSG00000000827	ENSMUSG00000000827	Tpd52l2	3.3216	3.309	2.9911	2.6645	2.6559	0.8907	-0.6317	0.7317	3.1365	2.2166	2.8739	2.6707
468	ENSMUSG00000036368	ENSMUSG00000036368	Rmdn2	2.561	1.5297	-0.4656	2.7063	-0.031	-0.8218	1.6398	1.5834	0.085	0.6383	0.8407	-0.904
469	ENSMUSG00000061897	ENSMUSG00000061897	Gm14292	1.2539	-1.219	0.0427	0.9188	0.3717	-1.2381	2.7546	0.0926	1.9424	-0.771	1.4936	0.7738
470	ENSMUSG00000021773	ENSMUSG00000021773	Comtd1	2.9537	2.9595	-0.25	3.6558	3.39	3.4717	2.7261	4.2641	2.7502	2.9275	3.1498	0.8476
471	ENSMUSG00000039639	ENSMUSG00000039639	Kcne1	3.7099	2.7988	-0.5491	2.0902	3.4488	0.8966	1.4574	1.0394	1.584	3.2788	2.4145	2.6407
472	ENSMUSG00000026833	ENSMUSG00000026833	Olfm1	2.0091	1.0114	2.8883	-0.2386	0.4025	0.1437	3.433	1.8115	3.667	1.7011	1.2077	1.6042
473	ENSMUSG00000035948	ENSMUSG00000035948	Acss3	-1.2761	-0.9841	-0.725	-3.1106	-1.9425	-2.9068	-0.2418	-2.0297	0.2927	-3.8174	-0.7654	-1.0045
474	ENSMUSG00000028677	ENSMUSG00000028677	Rnf220	1.9848	0.3354	1.9689	3.0193	-0.6447	-0.1608	3.0808	-0.1706	1.7969	1.1903	1.0186	2.011
475	ENSMUSG00000057421	ENSMUSG00000057421	Las1l	2.6492	3.1443	2.8186	4.2422	3.5323	0.7599	1.6893	0.0436	4.0203	2.5426	2.8936	2.9272
476	ENSMUSG00000029634	ENSMUSG00000029634	Rnf6	-0.7915	1.9517	1.7692	-0.3707	-1.2255	0.8389	1.8575	1.573	2.0599	2.129	1.9105	2.1283
477	ENSMUSG00000029664	ENSMUSG00000029664	Tfpi2	-1.4083	0.6818	0.2795	-1.358	-2.8879	-1.2689	0.6819	0.5809	0.3713	-0.0736	1.0138	1.01
478	ENSMUSG00000021548	ENSMUSG00000021548	Ccnh	2.5784	1.3707	2.0091	4.0412	3.1871	-0.5098	0.9688	1.5731	2.8666	1.7779	3.3236	2.8836
479	ENSMUSG00000030815	ENSMUSG00000030815	Phkg2	3.1048	0.6232	3.5462	4.1176	2.9952	3.0559	3.1573	3.0805	2.4872	2.9984	2.0134	-0.2364
480	ENSMUSG00000060212	ENSMUSG00000060212	Pcnx2	-4.1335	-2.3818	-1.9792	-3.533	-4.0813	-4.7994	-0.8165	-2.061	-2.1697	-1.9002	-2.4976	-1.1905
481	ENSMUSG00000080888	ENSMUSG00000080888	Gm14387	1.0138	0.437	1.0467	-0.5775	-1.0105	-2.4731	-0.6288	0.2865	0.6221	0.2235	1.9024	1.7422
482	ENSMUSG00000046753	ENSMUSG00000046753	Ccdc66	2.9435	1.0379	0.4899	2.8178	2.5637	1.9707	0.6223	2.2872	-0.3505	-0.2278	2.142	-0.0586
483	ENSMUSG00000023919	ENSMUSG00000023919	Cenpq	-0.8657	0.1542	-0.0469	0.3572	0.7915	-2.5273	-0.4218	0.8885	0.5334	-2.0001	-2.4869	-1.0722
484	ENSMUSG00000043456	ENSMUSG00000043456	Zfp536	-3.9304	-0.4992	-0.0177	-0.995	-2.7757	-2.3105	0.3211	-0.8612	-0.3484	-1.7007	-1.827	-1.7388
485	ENSMUSG00000114083	ENSMUSG00000114083	Gm47860	-2.5421	-3.0961	-2.0609	-2.6873	-1.6373	1.0421	-0.4659	-1.755	-1.1915	-1.7948	-1.3607	-3.578
486	ENSMUSG00000050357	ENSMUSG00000050357	Carmil2	-1.1939	-1.8166	-4.7048	-1.8716	-1.0929	-2.8982	-1.1236	-3.1776	-1.7294	-4.1301	-3.3596	-3.3802
487	ENSMUSG00000033685	ENSMUSG00000033685	Ucp2	2.6843	1.6967	3.9342	2.6283	1.6791	1.1951	4.9752	1.1365	3.3588	3.1015	3.4764	4.1898
488	ENSMUSG00000074206	ENSMUSG00000074206	Adh6b	1.8696	1.8721	4.6774	3.1882	3.0218	2.3456	4.9031	3.8809	1.0975	1.3925	3.4847	3.2525
489	ENSMUSG00000022883	ENSMUSG00000022883	Robo1	-2.5479	-2.9457	-3.7254	-3.9325	-5.4983	-2.493	-1.0493	-2.8863	-1.3631	-2.0507	-1.746	-2.2144
490	ENSMUSG00000068798	ENSMUSG00000068798	Rap1a	1.6299	4.4073	3.9641	0.8142	1.9592	3.165	3.9108	3.793	4.3199	4.296	4.218	4.1789
491	ENSMUSG00000019850	ENSMUSG00000019850	Tnfaip3	-3.5639	-0.7195	-0.7164	-0.9484	0.0828	-0.208	1.5329	-0.7424	0.0625	0.0004	0.1417	0.745
492	ENSMUSG00000021068	ENSMUSG00000021068	Nin	-2.8921	-1.3818	-1.5543	-0.5763	-0.0761	1.0146	-1.0209	-1.1998	-2.6591	-2.5852	-2.5449	-2.7176
493	ENSMUSG00000029769	ENSMUSG00000029769	Ccdc136	1.9505	0.5186	0.941	-1.0456	0.5135	0.4254	1.8187	0.5406	1.3846	1.6997	1.1823	-2.271
494	ENSMUSG00000002346	ENSMUSG00000002346	Slc25a42	2.283	2.6292	2.6767	2.9513	1.8487	-1.4958	1.8237	2.5618	2.2886	0.6375	2.3887	2.3684
495	ENSMUSG00000027173	ENSMUSG00000027173	Depdc7	-3.3091	-0.5766	-2.5036	-0.1001	-2.2553	-3.9589	-0.6606	-1.2543	-3.0907	-1.0994	-1.9297	-0.9511
496	ENSMUSG00000043557	ENSMUSG00000043557	Mdga1	0.4692	1.5958	0.0659	-0.4774	-0.2328	-1.3794	0.2688	-0.7651	0.4206	-3.3228	0.1619	-1.068
497	ENSMUSG00000071657	ENSMUSG00000071657	Bscl2	2.4611	2.2573	3.241	2.8838	2.3712	2.2631	3.412	-1.1596	3.6316	1.8964	2.5954	2.4964
498	ENSMUSG00000014039	ENSMUSG00000014039	Prdm15	0.1774	-0.0371	0.2446	0.9076	-0.1741	-3.2029	0.536	-0.2688	-2.6072	-0.4518	0.0543	-0.3317
499	ENSMUSG00000038077	ENSMUSG00000038077	Kcna6	-1.1313	-4.2103	-3.8079	-1.1229	-2.5545	-1.1018	-1.7747	-0.4326	-0.4178	-1.309	-1.0943	-1.2498
500	ENSMUSG00000074232	ENSMUSG00000074232	Gm10647	-1.4818	-0.3614	-1.3428	0.3036	-2.4139	-3.2602	-3.5804	-1.8401	-2.6748	-1.2537	-0.3691	-0.5812
501	ENSMUSG00000076609	ENSMUSG00000076609	Igkc	2.1735	2.1519	4.3671	3.4234	3.8349	4.4959	6.4793	5.3069	4.3991	3.3445	4.4766	4.6155
502	ENSMUSG00000066687	ENSMUSG00000066687	Zbtb16	0.4106	-3.0303	-0.4566	0.2338	-0.232	-2.8281	-0.0182	-0.5566	-1.1222	-0.6598	0.0871	1.0061
503	ENSMUSG00000030830	ENSMUSG00000030830	Itgal	-1.0501	-2.8902	-0.553	-2.9737	-1.1225	-0.643	1.1249	-0.9836	-2.8542	-1.9129	-2.1184	-0.515
504	ENSMUSG00000027222	ENSMUSG00000027222	Pex16	2.9572	2.7586	2.4072	3.3776	1.105	1.7464	-0.8676	3.0583	2.239	0.4576	2.3767	2.2342
505	ENSMUSG00000049957	ENSMUSG00000049957	Ccdc137	0.6158	-1.9833	-0.2107	0.4348	-0.7362	0.4162	0.655	0.251	-1.2187	-0.9015	-2.9963	-2.0911
506	ENSMUSG00000020000	ENSMUSG00000020000	Moxd1	-1.4098	-2.7887	-1.8115	-3.6045	-4.1659	-4.8604	-2.0445	-1.4788	-1.2134	-2.3135	-1.8644	-1.1355
507	ENSMUSG00000055341	ENSMUSG00000055341	Zfp457	-0.3989	0.8692	0.222	2.2663	-1.0002	-1.7407	0.9481	2.2834	1.7304	0.2454	0.6315	0.6026
508	ENSMUSG00000038543	ENSMUSG00000038543	BC028528	2.7178	1.894	-1.1766	2.6262	2.3277	0.713	2.8655	1.3408	2.4322	2.613	3.127	2.7592
509	ENSMUSG00000039497	ENSMUSG00000039497	Dse	-0.4916	0.3297	0.2923	-1.8042	-3.1062	-0.53	1.4923	0.1699	0.1607	0.6262	0.4443	0.4329
510	ENSMUSG00000020534	ENSMUSG00000020534	Shmt1	1.4469	2.1067	-0.0121	2.5514	-0.5668	0.4372	-1.9018	-0.3369	0.5139	0.7329	1.0124	-0.1736
511	ENSMUSG00000097327	ENSMUSG00000097327	E030030I06Rik	-1.3652	-1.9247	-1.5506	0.2605	1.0705	0.1799	1.3171	-1.5693	1.4652	0.892	0.0602	0.1532
512	ENSMUSG00000058297	ENSMUSG00000058297	Spock2	-0.1454	-0.9721	1.649	-1.0442	0.1152	-1.8653	1.6677	0.3322	1.7375	0.1681	1.0065	1.5922
513	ENSMUSG00000025650	ENSMUSG00000025650	Col7a1	-1.7109	-1.3602	0.1055	1.7198	0.2059	0.1116	1.1547	1.1494	0.1385	-1.7163	-0.3158	-1.781
514	ENSMUSG00000021913	ENSMUSG00000021913	Ogdhl	-4.4609	-2.225	-3.6243	-3.8605	-4.4205	-5.1412	-4.5952	-2.4022	-5.3043	-3.5466	-1.982	-1.9998
515	ENSMUSG00000030255	ENSMUSG00000030255	Sspn	2.7669	4.0583	3.2945	3.5061	2.3245	2.5613	-0.5796	3.7601	3.7992	2.8768	3.3854	3.0574
516	ENSMUSG00000083306	ENSMUSG00000083306	Gm13868	1.2238	-0.3258	2.3375	2.8406	2.7549	4.3827	2.4704	1.6607	1.1664	2.9585	1.3268	1.1902
517	ENSMUSG00000026721	ENSMUSG00000026721	Rabgap1l	3.3977	3.379	3.733	2.5178	2.0814	0.3908	4.0495	2.4371	5.1926	2.0897	2.8872	3.5857
518	ENSMUSG00000034593	ENSMUSG00000034593	Myo5a	-2.566	-0.7228	-0.2104	1.6113	-1.4013	0.535	1.4832	-0.9527	0.9952	-0.3965	-0.057	0.2179
519	ENSMUSG00000061451	ENSMUSG00000061451	Tmem151a	-1.6979	-1.5519	1.3722	-2.106	-1.1918	-0.605	0.9774	-0.091	0.1567	-1.3118	0.1944	1.3048
520	ENSMUSG00000072476	ENSMUSG00000072476	Gm9008	-1.5117	-1.835	-1.804	-0.3394	-3.5102	-4.4572	-0.7988	-1.6681	-1.8776	-1.9308	-3.656	-1.3282
521	ENSMUSG00000060002	ENSMUSG00000060002	Chpt1	1.7674	5.2501	4.4575	2.4624	1.8095	3.3604	4.2022	4.3988	5.1716	4.0496	4.5251	4.5106
522	ENSMUSG00000085787	ENSMUSG00000085787	Gm13092	4.0996	5.1105	4.542	6.31	2.1814	3.5477	2.4901	4.8021	5.4112	4.3313	5.3962	5.0043
523	ENSMUSG00000045790	ENSMUSG00000045790	Ccdc149	-2.8538	0.3192	1.0464	1.4651	-1.0039	0.7881	0.6368	0.6839	1.4232	-0.5334	-0.2041	0.0793
524	ENSMUSG00000056899	ENSMUSG00000056899	Immp2l	3.4546	3.8572	3.0584	4.3016	3.424	1.8527	2.0001	3.6125	2.7454	-0.2084	2.0293	2.7496
525	ENSMUSG00000036856	ENSMUSG00000036856	Wnt4	-1.7188	-4.7189	-0.4428	-1.4868	-1.9703	-1.2108	-0.3469	-0.5048	-1.8148	-2.2385	-1.2263	-0.4241
526	ENSMUSG00000082292	ENSMUSG00000082292	Gm12250	-2.8018	-0.5599	0.4756	-0.1756	-1.7338	-1.8468	-2.9355	-1.4673	-3.5749	-1.3113	-1.4233	-0.4234
527	ENSMUSG00000079554	ENSMUSG00000079554	Aox2	-4.1565	-3.1421	-2.5245	-2.5461	-3.5146	-5.8093	-3.3041	-5.4181	-3.6474	-3.2422	-1.5683	-2.6704
528	ENSMUSG00000049823	ENSMUSG00000049823	Zbtb12	-1.5686	-0.9407	-2.5136	-2.9659	-2.5094	-3.0237	-0.3693	-2.2106	0.1282	-2.6404	-0.7887	0.2318
529	ENSMUSG00000059486	ENSMUSG00000059486	Kbtbd2	1.8496	0.9216	-2.0032	2.0565	1.863	1.6257	2.2735	2.1772	2.3382	1.7976	2.2434	2.2246
530	ENSMUSG00000009376	ENSMUSG00000009376	Met	-3.75	-2.9068	-0.4278	-3.7192	-2.5784	-3.6433	-0.5715	-1.1977	-1.2163	-1.957	-2.6439	-1.5012
531	ENSMUSG00000076749	ENSMUSG00000076749	Tcrg-C1	-0.2123	-2.7886	0.1816	-1.5957	-0.5221	-1.2448	1.2244	0.8303	0.2056	-2.3016	-0.4878	-0.3945
532	ENSMUSG00000002204	ENSMUSG00000002204	Napsa	-0.4314	-1.4051	-1.0793	-1.0535	-1.6618	-2.031	2.0796	-1.167	-1.3445	-3.0285	-0.9214	-0.5931
533	ENSMUSG00000022012	ENSMUSG00000022012	Enox1	-4.3905	-3.3665	-0.8663	-3.7659	-4.3197	-3.4221	-1.7195	-3.6288	-1.2787	-2.8865	-1.8522	-2.0406
534	ENSMUSG00000047050	ENSMUSG00000047050	Olfr914	-4.2139	-5.1582	-3.5651	-2.0387	-2.2517	-3.1163	-5.9829	-3.0326	-2.6048	-2.9687	-3.5946	-2.3205
535	ENSMUSG00000000682	ENSMUSG00000000682	Cd52	0.8424	1.7583	2.6664	3.2637	3.3204	3.6507	5.9131	3.0522	2.5353	2.8585	2.9543	3.4561
536	ENSMUSG00000068663	ENSMUSG00000068663	Clec16a	1.7219	-2.2781	1.9354	2.508	1.1681	1.2892	1.8519	1.847	1.6736	1.4042	1.7734	1.4962
537	ENSMUSG00000070891	ENSMUSG00000070891	Gm12689	-2.9522	-2.5081	-0.8125	0.4631	-1.2797	0.2305	-0.0897	0.1357	-1.7432	-0.7186	-1.5903	-2.7588
538	ENSMUSG00000012519	ENSMUSG00000012519	Mlkl	1.3617	0.9667	1.9279	2.2261	-0.6041	-0.0117	1.5538	0.9788	1.1881	0.6065	1.484	-2.0782
539	ENSMUSG00000031762	ENSMUSG00000031762	Mt2	5.6888	8.4249	8.1611	7.2487	8.0948	6.3922	8.9407	9.7722	8.9703	6.7064	8.5879	8.3905
540	ENSMUSG00000090877	ENSMUSG00000090877	Hspa1b	-0.5602	-0.2231	2.9355	-1.0021	-0.2244	2.2236	1.5521	0.5502	0.6278	1.4875	0.683	-0.2801
541	ENSMUSG00000028307	ENSMUSG00000028307	Aldob	-2.5405	0.2236	-1.8792	-1.0241	0.5191	-0.0867	-1.6827	-1.2264	-1.3351	-2.6212	-0.179	1.0489
542	ENSMUSG00000040759	ENSMUSG00000040759	Cmtm5	-2.2685	-0.2415	-0.1024	-0.0768	-2.167	-2.8839	-2.3783	-2.4927	0.4223	-1.3379	0.1137	-1.4717
543	ENSMUSG00000029385	ENSMUSG00000029385	Ccng2	1.2277	1.2945	1.0951	1.0038	-2.5713	1.0905	2.2061	1.4184	1.1372	1.6452	1.5337	1.7646
544	ENSMUSG00000057554	ENSMUSG00000057554	Lgals8	3.9262	1.831	3.0856	2.8431	1.6207	2.9161	2.9344	2.9322	3.3391	-0.7287	3.1324	2.577
545	ENSMUSG00000040254	ENSMUSG00000040254	Sema3d	-2.4724	-1.0392	0.0624	-2.9196	-2.4675	-1.2835	0.553	-1.7176	0.1429	-0.7599	-0.2797	0.3146
546	ENSMUSG00000048763	ENSMUSG00000048763	Hoxb3	-1.3411	-3.3143	-0.186	-0.7319	-4.2987	-1.2387	-0.8895	-1.7761	-0.4393	-2.4215	-1.7005	-1.8694
547	ENSMUSG00000019139	ENSMUSG00000019139	Isyna1	3.0812	1.5439	3.226	2.754	2.3527	-0.081	3.5181	2.4049	1.4074	0.0904	2.3389	0.8762
548	ENSMUSG00000079418	ENSMUSG00000079418	Atg4a	1.7447	0.8369	0.9332	0.5757	-0.9583	-1.1099	-0.8871	1.6385	1.7576	-1.2356	1.5968	0.8645
549	ENSMUSG00000021379	ENSMUSG00000021379	Id4	-2.4354	-2.678	-3.0422	-2.7942	-4.3665	-3.0356	-0.1156	-1.8674	-0.3857	-2.1992	-1.2334	-1.6409
550	ENSMUSG00000058600	ENSMUSG00000058600	Rpl30	6.5421	5.623	6.666	6.6473	6.1976	6.5665	6.1856	5.3188	3.6239	6.3125	4.1375	3.525
551	ENSMUSG00000023829	ENSMUSG00000023829	Slc22a1	0.69	0.2044	2.7467	0.7715	0.1189	-1.2898	1.5259	1.3296	2.2758	-1.1262	0.7308	0.9843
552	ENSMUSG00000052512	ENSMUSG00000052512	Nav2	-2.827	-2.9535	-1.7747	-1.4594	-1.0302	0.713	-0.3746	-2.3354	-0.9439	-1.6796	-1.7434	-3.6378
553	ENSMUSG00000030516	ENSMUSG00000030516	Tjp1	2.3802	0.3692	0.1664	1.6034	1.3179	0.5627	0.2363	-1.6401	1.9847	0.6929	1.8183	2.6458
554	ENSMUSG00000114858	ENSMUSG00000114858	Gm5790	-0.0284	-1.5794	1.51	-1.4265	-0.3686	0.9122	1.6726	0.335	1.4881	-1.1119	1.0424	1.2423
555	ENSMUSG00000014837	ENSMUSG00000014837	4931428F04Rik	-2.6308	0.4322	-0.9046	1.253	-2.4433	-0.5594	-0.8051	0.6886	-0.0234	-0.4739	0.5066	0.2704
556	ENSMUSG00000024810	ENSMUSG00000024810	Il33	-0.1843	-0.1104	2.1315	0.4228	1.0246	-0.4821	2.3144	1.5414	2.4346	2.3886	2.4217	2.7028
557	ENSMUSG00000028979	ENSMUSG00000028979	Masp2	2.1081	0.9124	2.2998	2.669	1.0332	2.1793	3.0055	2.9682	0.8519	-1.2472	1.6923	1.3016
558	ENSMUSG00000091712	ENSMUSG00000091712	Sec14l5	-1.0791	-1.4552	-3.0488	-1.7108	-3.8426	-3.5574	-3.0221	-0.3383	-2.143	-0.9652	-0.7661	-0.9345
559	ENSMUSG00000026280	ENSMUSG00000026280	Atg4b	2.9762	-0.5099	-0.1382	-0.3267	-0.8229	-1.5723	1.2309	0.8415	1.3217	0.7078	0.0686	0.323
560	ENSMUSG00000028295	ENSMUSG00000028295	Smim8	2.7468	5.4198	4.4147	3.2746	2.4909	0.865	3.5436	4.2527	4.4743	3.7549	3.4822	4.4775
561	ENSMUSG00000033075	ENSMUSG00000033075	Senp1	0.8976	-3.368	0.3491	-0.5581	-0.4142	-1.6278	-1.3482	-2.0465	0.0664	-0.3044	0.1349	-0.3762
562	ENSMUSG00000055653	ENSMUSG00000055653	Gpc3	0.7371	0.4018	2.676	0.2605	-0.1103	1.1364	2.3583	2.267	2.6129	1.2344	2.2258	3.7623
563	ENSMUSG00000001143	ENSMUSG00000001143	Lman2l	0.5496	2.7599	2.2975	2.7579	0.5618	0.4711	1.2293	2.5369	-1.3235	1.4579	1.3454	1.4608
564	ENSMUSG00000037280	ENSMUSG00000037280	Galnt6	-2.7276	-3.4689	-3.0035	-2.2742	-2.6581	-2.8736	0.978	-3.0628	-2.3535	-3.454	-1.7441	-2.8352
565	ENSMUSG00000059355	ENSMUSG00000059355	Wdr83os	2.2519	3.8282	2.7213	3.2425	0.8272	0.2581	2.7734	4.1928	3.3957	3.4265	3.5844	3.2823
566	ENSMUSG00000026031	ENSMUSG00000026031	Cflar	1.4957	2.3843	-0.0419	0.1655	0.6996	0.0488	1.6801	1.4699	-1.2001	0.9629	0.9487	-1.6648
567	ENSMUSG00000031921	ENSMUSG00000031921	Terf2	0.977	0.0608	1.4846	0.5468	1.1	0.24	1.5643	1.0746	-0.8814	0.7085	0.6341	-2.7108
568	ENSMUSG00000096370	ENSMUSG00000096370	Gm21992	2.7394	3.0722	3.5495	3.5871	2.9412	2.5075	-0.7461	2.4932	2.4621	1.1387	2.8989	2.7285
569	ENSMUSG00000042909	ENSMUSG00000042909	Olfr648	1.282	0.4061	-0.9939	0.9411	-1.2197	-2.722	-0.437	0.5387	0.1919	-1.0112	0.8051	0.8926
570	ENSMUSG00000024909	ENSMUSG00000024909	Efemp2	2.8272	3.1323	1.67	2.6771	-0.3279	0.4777	3.409	3.3917	2.8512	3.0477	2.8318	2.7544
571	ENSMUSG00000032059	ENSMUSG00000032059	Alg9	1.4563	1.0732	0.9586	1.9447	0.7802	-0.9876	1.5109	1.067	1.3122	1.1498	1.257	-2.2334
572	ENSMUSG00000030077	ENSMUSG00000030077	Chl1	-3.2732	-3.6835	-3.2943	-2.2155	-3.5522	-4.4356	-1.577	-1.5079	-0.7285	-2.7035	-2.5772	-0.8267
573	ENSMUSG00000091367	ENSMUSG00000091367	Gm17711	3.7161	6.2777	5.4211	3.1589	2.8951	5.5536	5.3535	6.0626	5.6201	6.0624	5.7988	5.7922
574	ENSMUSG00000061143	ENSMUSG00000061143	Maml3	-2.4279	-1.4152	-1.6784	-0.5883	-3.8068	-2.1681	-1.22	-2.188	-1.4426	-4.9183	-1.5942	-2.2088
575	ENSMUSG00000042185	ENSMUSG00000042185	Nfrkb	-0.5659	0.569	1.0018	0.807	-1.3193	-0.2361	1.3331	-1.427	-0.4249	-0.9193	-0.114	-2.7946
576	ENSMUSG00000090799	ENSMUSG00000090799	Klhl33	-0.7253	-0.547	-0.6651	-0.126	-2.2498	-3.9892	-1.8663	0.3357	-0.1494	-1.3914	-0.8249	-0.4597
577	ENSMUSG00000035513	ENSMUSG00000035513	Ntng2	0.5934	0.6485	0.3084	0.5815	-0.8401	-3.2761	-0.3618	-0.0017	0.6105	0.4126	1.2373	0.6866
578	ENSMUSG00000006335	ENSMUSG00000006335	Tfpt	1.668	0.4155	0.866	2.6689	-0.5059	0.2866	2.4379	2.0952	2.0841	-1.1158	1.3151	1.2996
579	ENSMUSG00000026205	ENSMUSG00000026205	Slc23a3	-1.7064	-1.9471	0.4559	-2.1164	-2.6473	-1.778	0.2488	-0.9602	-1.2219	-2.7815	-0.2374	0.4963
580	ENSMUSG00000078197	ENSMUSG00000078197	Gm17374	5.4487	3.8793	5.0873	6.5146	6.0457	6.7568	5.5411	3.9694	5.5729	4.4839	5.1042	2.6641
581	ENSMUSG00000070691	ENSMUSG00000070691	Runx3	-4.6464	-1.3923	-4.8034	-3.0446	-1.1324	-4.3388	-1.9575	-3.2884	-3.341	-2.6994	-3.3126	-2.9022
582	ENSMUSG00000071708	ENSMUSG00000071708	Sms	2.1896	3.1534	-0.1577	1.0077	1.426	-0.7944	1.9179	1.2256	0.6831	2.2603	-0.4311	1.2694
583	ENSMUSG00000090862	ENSMUSG00000090862	Rps13	2.246	2.1313	0.8967	2.578	2.7578	-1.2218	0.5452	1.3904	1.6064	1.5402	3.1172	2.1696
584	ENSMUSG00000069515	ENSMUSG00000069515	Lyz1	-0.5023	0.4256	-0.1789	0.6136	-1.1887	-0.8922	3.2147	0.5115	0.3143	-0.6077	1.1352	1.0265
585	ENSMUSG00000028776	ENSMUSG00000028776	Tinagl1	2.9439	3.587	3.6084	2.7994	3.5764	-0.1732	2.5121	3.2657	3.6489	3.2314	4.0537	4.5275
586	ENSMUSG00000020775	ENSMUSG00000020775	Mrpl38	4.2161	4.6111	3.4421	5.0381	3.6446	3.4131	3.2224	2.8937	3.8404	0.3253	3.7125	4.1047
587	ENSMUSG00000038697	ENSMUSG00000038697	Taf5l	1.8464	1.8185	1.6787	-2.4328	0.9472	0.8835	1.6226	0.4475	1.0083	0.8191	1.674	1.581
588	ENSMUSG00000008822	ENSMUSG00000008822	Acyp1	2.1206	4.4205	3.5853	3.4075	2.6073	-0.1442	3.5569	2.9611	3.8101	3.3231	3.8801	3.0685
589	ENSMUSG00000029455	ENSMUSG00000029455	Aldh2	5.1228	5.7705	5.5591	5.3864	3.8196	1.6441	5.4847	5.266	5.4196	4.3555	5.2909	5.7447
590	ENSMUSG00000017264	ENSMUSG00000017264	Exosc10	2.5579	2.6579	1.2572	3.2772	-1.358	1.8886	2.4409	2.4796	1.8261	1.171	2.1371	2.0199
591	ENSMUSG00000032487	ENSMUSG00000032487	Ptgs2	-0.3994	-0.4183	1.6221	-0.5558	-0.2556	1.2522	2.4725	2.3381	2.4283	1.3193	1.5868	1.6034
592	ENSMUSG00000047022	ENSMUSG00000047022	Mipol1	-1.5283	-0.227	-1.1337	-2.4539	-2.8503	-4.1428	-1.1484	-1.7778	-0.1041	-0.6481	-0.8246	-0.9161
593	ENSMUSG00000109176	ENSMUSG00000109176	Zfp264	0.6355	-1.0563	-1.6579	-0.6665	-0.5718	-0.4598	0.0389	-3.2026	-0.6196	-3.1432	-2.0102	-1.1207
594	ENSMUSG00000053470	ENSMUSG00000053470	Kdm3a	2.6134	0.518	1.7827	0.0973	0.8417	1.8068	1.7416	1.2621	2.0442	1.8016	2.043	-1.7219
595	ENSMUSG00000028124	ENSMUSG00000028124	Gclm	1.0789	2.9744	2.502	1.4242	0.6038	-0.8641	3.1205	3.1038	1.8567	1.9237	2.0658	2.551
596	ENSMUSG00000034282	ENSMUSG00000034282	Evpl	-5.4317	-4.4192	-1.5948	-2.8242	-2.5772	-4.0955	-1.5681	-3.3674	-2.5801	-3.927	-2.5355	-2.3048
597	ENSMUSG00000061778	ENSMUSG00000061778	Mospd2	-1.0131	1.4573	0.962	-2.1499	-1.3117	-0.4073	1.3559	0.775	-0.0901	1.3663	0.6316	0.3355
598	ENSMUSG00000033207	ENSMUSG00000033207	Mamdc2	-0.8455	-0.7127	-0.167	-2.109	-2.2362	-2.3641	1.8094	-0.8667	0.3244	-0.6927	-0.4228	-0.2174
599	ENSMUSG00000048351	ENSMUSG00000048351	Coa7	2.3513	2.1761	0.4525	0.8719	1.5388	-1.8569	0.585	1.7308	2.1274	0.7336	2.0966	0.7338
600	ENSMUSG00000115338	ENSMUSG00000115338	Pnp	3.5125	2.4016	1.7288	2.5054	0.5493	0.5098	3.1769	2.0487	2.9853	2.619	3.862	4.2122
601	ENSMUSG00000029686	ENSMUSG00000029686	Cul1	4.1702	3.6633	3.7628	4.8854	3.5552	3.4106	3.395	3.2698	2.8268	3.448	2.0264	0.2028
602	ENSMUSG00000072972	ENSMUSG00000072972	Adam4	-2.227	-2.8083	-3.9959	-1.202	-3.7558	-2.1459	-0.7964	-2.4959	-4.608	-3.917	-2.4562	-3.6261
603	ENSMUSG00000091563	ENSMUSG00000091563	Gm8108	0.7741	0.7698	0.527	1.4387	-1.2802	1.321	1.1917	0.8195	1.0513	-2.3807	1.3013	-0.1195
604	ENSMUSG00000113523	ENSMUSG00000113523	Gm48366	-0.9874	-2.5623	-1.5787	-2.433	-1.7545	-0.4995	-3.9176	-1.5228	-0.5607	-1.4498	-4.0558	-2.7229
605	ENSMUSG00000046490	ENSMUSG00000046490	Rnf222	-1.6333	-5.0028	-2.0255	-3.8315	-2.0568	-2.773	-1.7784	-1.6963	-2.9417	-4.5237	-2.1074	-1.7797
606	ENSMUSG00000032555	ENSMUSG00000032555	Topbp1	1.898	-0.7619	1.8471	1.0307	0.0955	0.3915	-2.2334	0.8703	1.0215	1.1755	1.4892	0.3975
607	ENSMUSG00000056666	ENSMUSG00000056666	Retsat	2.4785	3.1304	1.6821	3.1773	1.0111	-0.9057	1.3207	2.813	2.4875	1.303	2.7608	2.4314
608	ENSMUSG00000031072	ENSMUSG00000031072	LTO1	2.7241	2.0829	2.8043	3.6688	2.9243	0.6031	1.8302	2.9748	0.6995	2.2286	2.5446	-0.2915
609	ENSMUSG00000008475	ENSMUSG00000008475	Arpc5	3.5477	1.2416	3.8437	1.7704	1.6349	1.4573	4.0044	3.2749	2.4922	3.6439	3.1893	0.6232
610	ENSMUSG00000026790	ENSMUSG00000026790	Odf2	3.2262	1.2784	2.0552	3.1257	1.848	0.2543	1.9481	2.4773	2.3509	-0.7684	2.6593	2.4978
611	ENSMUSG00000015961	ENSMUSG00000015961	Adss	0.9185	1.2456	1.9602	-1.3505	1.4927	2.2448	2.9975	2.5075	0.2803	0.9015	0.6485	0.5411
612	ENSMUSG00000021843	ENSMUSG00000021843	Ktn1	1.4705	-0.249	1.9934	2.3196	2.0773	-0.4942	1.2474	1.9	3.5274	0.9324	2.9173	1.9489
613	ENSMUSG00000018167	ENSMUSG00000018167	Stard3	2.6455	3.05	3.2977	2.8192	1.847	1.8273	2.866	2.887	3.204	-0.9985	1.9309	2.5644
614	ENSMUSG00000083547	ENSMUSG00000083547	Gm13321	1.3301	1.1193	0.7398	1.9996	2.8568	2.5571	2.2396	1.1726	0.1995	1.2214	0.365	-1.3867
615	ENSMUSG00000030790	ENSMUSG00000030790	Adm	2.2593	1.8655	0.7463	1.7994	-1.3493	-0.0352	2.4464	1.5822	2.4341	1.2488	2.0067	2.4956
616	ENSMUSG00000036782	ENSMUSG00000036782	Klhl13	0.3215	1.9121	2.5088	-1.0879	0.3919	0.5448	2.8016	2.0623	2.5773	1.0003	1.7205	1.8959
617	ENSMUSG00000079339	ENSMUSG00000079339	Ifit1bl1	-0.6313	0.4415	-2.2273	-0.6954	-2.5634	-2.6841	-1.4558	0.2801	0.038	-2.7175	-0.9269	-0.6176
618	ENSMUSG00000093445	ENSMUSG00000093445	Lrch4	-0.0594	-1.0135	-1.3018	2.0014	-0.0089	-1.041	1.991	-1.3022	-0.7912	-1.2113	-0.4026	-0.2005
619	ENSMUSG00000029123	ENSMUSG00000029123	Stk32b	-1.2525	-2.9896	-1.4172	-2.2344	-3.3646	-2.7575	-0.1095	-0.7761	0.4831	-1.6921	-1.3856	-0.7984
620	ENSMUSG00000046032	ENSMUSG00000046032	Snx12	0.8681	1.9295	0.4258	1.8143	-0.1552	-0.8224	-0.371	1.4614	-1.9526	0.9003	1.3315	0.0849
621	ENSMUSG00000040229	ENSMUSG00000040229	Gpr34	-0.3073	0.2741	-1.1853	-2.658	-3.2234	-1.3406	-0.2894	0.1337	-0.3305	0.1608	0.2008	-0.1625
622	ENSMUSG00000042272	ENSMUSG00000042272	Sestd1	-0.5039	-0.6272	-0.0413	1.0268	0.3288	0.857	0.7652	-1.9362	0.281	-2.7669	0.6309	0.1929
623	ENSMUSG00000066607	ENSMUSG00000066607	Insyn1	0.6172	1.4065	-0.0122	1.1662	-1.2709	-0.3325	0.7256	1.3375	1.251	-2.2867	0.904	1.0619
624	ENSMUSG00000022309	ENSMUSG00000022309	Angpt1	0.1461	2.0346	3.2868	0.392	-0.1615	1.0192	2.2636	1.512	3.5603	1.335	1.7199	2.1721
625	ENSMUSG00000020099	ENSMUSG00000020099	Unc5b	0.4184	-0.0832	-2.5935	0.7284	-0.4061	-2.1208	1.0993	0.2432	-1.1315	0.6476	0.552	-0.2827
626	ENSMUSG00000026117	ENSMUSG00000026117	Zap70	-1.4251	-3.5731	-1.7415	-0.4013	-1.9517	-0.5199	-1.5575	-1.1124	-2.2628	-3.1086	-4.1963	-1.8643
627	ENSMUSG00000027088	ENSMUSG00000027088	Phospho2	2.0327	3.1079	2.3093	3.2037	1.5598	1.5229	2.1134	2.5469	1.4416	0.7665	2.1008	-1.1432
628	ENSMUSG00000031722	ENSMUSG00000031722	Hp	4.0756	3.031	3.3484	3.5015	3.7433	3.6717	5.4632	4.1803	6.9607	2.656	3.6413	3.7454
629	ENSMUSG00000079560	ENSMUSG00000079560	Hoxa3	-3.9976	-2.1152	-2.5766	-2.3931	-2.9486	-1.6321	-2.123	-3.233	-0.3559	-3.0724	-4.6676	-3.8332
630	ENSMUSG00000027676	ENSMUSG00000027676	Ccdc39	-3.9861	-0.9048	-2.4188	-1.2747	-3.1484	-1.5479	-0.3703	-1.3692	-0.586	-2.1222	-0.9004	-0.1808
631	ENSMUSG00000051339	ENSMUSG00000051339	2900026A02Rik	2.4756	1.5911	2.1615	2.3357	1.6367	1.3398	1.4692	-1.9483	2.0849	1.841	1.9283	1.7638
632	ENSMUSG00000037035	ENSMUSG00000037035	Inhbb	-0.7113	-1.0306	-1.6426	-3.1864	0.3729	-2.4328	0.5729	-0.7098	0.3869	-1.1726	-0.09	-0.304
633	ENSMUSG00000070407	ENSMUSG00000070407	Hs3st3b1	-2.5955	-3.4789	-2.2836	-2.7138	-2.5366	-5.5609	-3.0537	-2.3549	-2.7301	-5.0018	-2.9918	-1.43
634	ENSMUSG00000026102	ENSMUSG00000026102	Inpp1	0.8798	-0.1376	0.9594	2.1814	-0.7316	-2.0223	-0.0535	-0.8417	1.0835	-1.1057	-0.4581	0.518
635	ENSMUSG00000024309	ENSMUSG00000024309	Pfdn6	5.0959	4.6062	3.5293	6.162	5.799	4.4867	4.3787	3.864	3.3677	4.3212	4.7331	1.7808
636	ENSMUSG00000042719	ENSMUSG00000042719	Naa25	-1.1779	2.1373	1.8191	1.4489	1.9786	-0.4918	-0.5517	0.3064	0.4712	1.7621	1.3111	-0.2536
637	ENSMUSG00000028692	ENSMUSG00000028692	Akr1a1	5.554	5.68	5.7038	7.5272	6.6355	5.7378	5.3594	5.7969	3.4184	5.8542	5.7291	3.3806
638	ENSMUSG00000012429	ENSMUSG00000012429	Mplkip	2.2199	2.3924	2.2681	-0.4027	0.8942	-0.9229	1.368	2.6103	1.3878	2.1765	2.169	2.3456
639	ENSMUSG00000030691	ENSMUSG00000030691	Fchsd2	0.9377	-2.3878	1.2127	0.4061	0.3437	0.3611	1.8837	0.8304	1.8076	1.5825	1.0673	1.7178
640	ENSMUSG00000050914	ENSMUSG00000050914	Ankrd37	4.3171	1.4329	0.9848	3.1125	1.0659	1.7423	2.3172	2.2567	-0.0555	2.2847	1.5256	0.8029
641	ENSMUSG00000022383	ENSMUSG00000022383	Ppara	-1.0139	-0.8667	-1.2734	-0.6584	-2.6617	-1.425	-3.2454	-3.3545	0.6716	-1.6428	-1.092	-0.7834
642	ENSMUSG00000108827	ENSMUSG00000108827	Olfr1310	-2.0236	-3.518	-2.2638	-1.1196	-0.4754	0.9046	-1.1703	-1.3796	-1.065	-1.2243	-1.3398	-3.0162
643	ENSMUSG00000048826	ENSMUSG00000048826	Dact2	-4.227	-2.4645	-3.381	-3.6324	-4.1887	-3.3148	-0.551	-2.481	-1.6256	-1.9828	-2.6135	-1.2922
644	ENSMUSG00000056413	ENSMUSG00000056413	Adap1	-0.4836	0.1691	0.2117	-0.2698	-0.7558	-0.472	1.5981	-0.1469	0.5957	-2.8786	-0.1043	-1.9721
645	ENSMUSG00000005506	ENSMUSG00000005506	Celf1	1.0182	1.3582	2.2947	1.1315	1.069	-1.688	2.1379	2.2211	2.5024	0.4371	2.1547	1.1575
646	ENSMUSG00000110883	ENSMUSG00000110883	Celf1	1.0182	1.3582	2.2947	1.1315	1.069	-1.688	2.1379	2.2211	2.5024	0.4371	2.1547	1.1575
647	ENSMUSG00000094786	ENSMUSG00000094786	Gm14403	0.1143	1.4489	1.0228	2.0162	0.4933	-2.0361	0.2058	1.455	-0.3119	-0.4028	-0.0745	-1.095
648	ENSMUSG00000058897	ENSMUSG00000058897	Col25a1	-4.3502	-3.1148	-2.2081	-4.7377	-4.2865	-5.9778	-2.3293	-4.6053	-2.9771	-3.4287	-2.4089	-3.5866
649	ENSMUSG00000032869	ENSMUSG00000032869	Psmf1	0.9577	0.8131	1.1279	2.0889	0.5935	0.379	1.0208	1.1891	-0.0016	-2.5588	-0.483	0.466
650	ENSMUSG00000107653	ENSMUSG00000107653	Gm31520	-0.0084	0.6613	0.8906	0.1893	-1.3345	-1.647	1.4839	-0.2666	2.4608	-0.518	0.5513	0.9171
651	ENSMUSG00000023942	ENSMUSG00000023942	Slc29a1	0.8142	1.8145	3.4661	3.9961	1.5903	2.0957	2.8832	-0.0472	2.3217	2.1393	3.317	2.9373
652	ENSMUSG00000035686	ENSMUSG00000035686	Thrsp	4.5433	3.8881	4.2468	4.3338	3.4455	3.2952	3.0644	3.43	7.3656	3.6185	3.7138	3.2974
653	ENSMUSG00000040877	ENSMUSG00000040877	Wdr25	-0.7921	0.2731	0.3232	-1.6298	-1.849	-2.5401	0.2398	-0.7288	0.0914	-2.6801	0.5112	-0.3827
654	ENSMUSG00000026840	ENSMUSG00000026840	Lamc3	-1.3938	-3.8673	-1.5499	-2.3887	-5.2671	-2.3949	-1.7369	-2.5669	-2.5694	-3.3814	-2.1935	-1.3107
655	ENSMUSG00000033022	ENSMUSG00000033022	Cdo1	2.586	2.4616	2.9999	2.4471	1.5872	1.8278	3.854	2.8285	5.9541	2.3832	2.1341	2.483
656	ENSMUSG00000054675	ENSMUSG00000054675	Tmem119	0.5136	-0.6348	3.6575	0.7234	0.4981	1.1902	2.4559	1.5963	1.1903	0.0388	1.0571	2.0997
657	ENSMUSG00000038570	ENSMUSG00000038570	Saxo2	1.2712	1.8389	1.8449	1.4452	0.4403	-1.3387	0.1202	0.0455	0.555	-0.8611	-1.2664	1.3493
658	ENSMUSG00000035769	ENSMUSG00000035769	Xylb	-2.9113	-2.8886	-0.9072	-0.7155	-2.8568	-1.2375	-1.0525	-2.4736	-2.4102	-4.6211	-2.616	-3.1951
659	ENSMUSG00000019301	ENSMUSG00000019301	Hsd17b1	-1.3476	-1.4859	-1.5228	0.2524	-1.8712	-0.5691	-3.056	-0.5826	-3.7434	-1.4251	-0.7795	-2.7553
660	ENSMUSG00000003882	ENSMUSG00000003882	Il7r	-0.4587	-1.4075	0.2976	-1.2157	-0.5112	-0.1444	2.9085	-0.0198	-0.6073	-1.2513	0.0805	0.5044
661	ENSMUSG00000058729	ENSMUSG00000058729	Lin9	-0.1101	-1.6878	-1.0764	0.4793	-1.0626	-4.0353	-0.0006	-0.8707	-0.2825	-0.7139	-0.8855	-0.5053
662	ENSMUSG00000041075	ENSMUSG00000041075	Fzd7	-1.1182	-0.991	-0.8212	-1.2106	-3.775	-2.283	0.5055	-1.2599	0.4246	-0.4379	-0.789	-0.4977
663	ENSMUSG00000024521	ENSMUSG00000024521	Pmaip1	-2.8734	-3.4436	-0.6041	-2.4951	-2.7951	-4.4733	-1.6936	-1.7962	-1.3044	-1.9577	-2.0304	-0.4833
664	ENSMUSG00000030798	ENSMUSG00000030798	Cd37	0.8604	0.3561	0.2949	-0.1766	-2.5771	-0.3354	2.4142	-0.0066	0.6822	0.0505	0.0275	0.9383
665	ENSMUSG00000031010	ENSMUSG00000031010	Usp9x	2.4935	1.8354	1.4324	-0.0906	0.465	0.9965	1.7037	-1.4812	2.2465	1.3663	1.7737	2.2584
666	ENSMUSG00000085998	ENSMUSG00000085998	AW822252	4.6181	4.3525	4.8683	6.9772	6.8327	6.3563	4.6133	4.238	4.0127	4.1982	5.4459	3.5443
667	ENSMUSG00000028600	ENSMUSG00000028600	Podn	0.387	0.3873	3.5836	1.6752	0.6333	0.5789	2.324	1.7308	3.4035	0.2758	1.3444	1.3998
668	ENSMUSG00000021185	ENSMUSG00000021185	Dglucy	1.2102	2.2277	1.8493	1.9396	-1.5927	0.4651	0.859	1.8021	1.7946	-0.6758	0.92	1.2228
669	ENSMUSG00000044737	ENSMUSG00000044737	Klk14	-1.5646	-1.4583	-0.7395	0.3067	-1.2761	-0.9452	-2.0217	-2.7475	-2.4897	-0.1365	-0.7247	-3.7058
670	ENSMUSG00000036111	ENSMUSG00000036111	Lmo1	1.9266	-1.113	1.3138	1.7228	1.7876	-0.869	0.3311	-0.5944	1.1719	-0.4591	1.1196	1.6512
671	ENSMUSG00000031204	ENSMUSG00000031204	Asb12	-0.213	-0.5551	-1.9706	0.1422	-1.1239	-3.4361	-1.931	-0.2322	0.2257	-1.8863	-2.425	-1.0161
672	ENSMUSG00000027360	ENSMUSG00000027360	Hdc	-0.5698	-0.5496	2.0489	0.806	3.3332	0.4461	2.0291	1.1644	1.3408	-0.084	0.988	1.4227
673	ENSMUSG00000022967	ENSMUSG00000022967	Ifnar1	-0.1601	1.1681	-1.1678	2.1229	1.0293	-0.0593	2.0395	0.1344	-0.8449	0.3384	-1.3416	0.6642
674	ENSMUSG00000075395	ENSMUSG00000075395	A630010A05Rik	-0.1497	-0.7396	-0.3572	-0.24	0.4513	-0.2915	-1.0437	0.2758	-3.1391	-2.5859	-0.7226	0.565
675	ENSMUSG00000063455	ENSMUSG00000063455	D630045J12Rik	-2.7818	-2.496	-2.2493	-1.8227	-2.5053	-4.827	-2.9631	-2.0894	-1.9456	-3.988	-3.9154	-5.1784
676	ENSMUSG00000032845	ENSMUSG00000032845	Alpk2	1.1428	2.0122	0.3254	0.5399	1.666	-1.1031	-0.154	-2.2043	0.2852	0.7084	0.5446	0.5821
677	ENSMUSG00000028036	ENSMUSG00000028036	Ptgfr	-1.4404	-1.0763	-0.7344	-3.2573	-2.3606	-2.0696	-0.3576	-1.704	1.2982	-0.6465	-0.8639	-1.0443
678	ENSMUSG00000046798	ENSMUSG00000046798	Cldn12	1.4556	1.0774	2.1561	2.4537	0.8949	0.4196	1.9555	1.8384	2.3961	1.2058	-1.6632	0.5715
679	ENSMUSG00000020022	ENSMUSG00000020022	Ndufa12	5.855	7.1566	6.0617	5.8075	4.5336	3.2639	4.9791	6.226	6.808	4.9327	6.5747	6.8518
680	ENSMUSG00000079036	ENSMUSG00000079036	Alkbh1	-1.2566	-2.4754	-1.126	-1.2921	0.9675	-0.5117	-0.4727	0.1727	0.0446	-2.6289	-0.8568	-2.5415
681	ENSMUSG00000029436	ENSMUSG00000029436	Mmp17	-2.8173	-4.3778	-3.852	-2.4808	-2.5186	-6.0721	-2.5319	-2.4244	-2.2557	-3.1381	-2.1921	-2.8029
682	ENSMUSG00000033458	ENSMUSG00000033458	Fan1	-2.9612	-2.7507	-4.3646	-1.9618	-1.9178	0.2551	-2.0387	-1.94	-1.4923	-3.2837	-1.3721	-2.4053
683	ENSMUSG00000034780	ENSMUSG00000034780	B3galt1	-3.2317	-2.389	-5.0071	-4.1964	-2.7468	-4.4461	-2.9733	-2.0726	-1.198	-2.583	-3.8532	-1.9114
684	ENSMUSG00000110327	ENSMUSG00000110327	Gm17994	0.7563	-0.2219	1.129	1.4038	2.6097	0.188	2.7245	3.5941	2.4535	1.6566	2.6152	1.4988
685	ENSMUSG00000024561	ENSMUSG00000024561	Mbd1	0.0009	-1.0868	1.5355	1.6784	0.4723	-0.3196	2.1752	1.2897	2.8431	0.8826	1.6473	1.9315
686	ENSMUSG00000035273	ENSMUSG00000035273	Hpse	-2.2157	-0.9855	-2.8147	-3.6083	-1.3529	-1.5267	0.34	-1.8885	-0.6849	-0.8392	-0.6799	-0.0336
687	ENSMUSG00000057246	ENSMUSG00000057246	BC051142	0.4895	-0.2739	1.7856	1.4272	1.1322	2.0957	2.0618	0.5976	0.2692	0.2751	-1.0884	-1.2902
688	ENSMUSG00000029869	ENSMUSG00000029869	Ephb6	0.1224	-1.884	1.7305	0.4093	-1.9193	0.3714	-0.8744	0.0043	-0.9424	0.1535	0.8096	-1.5125
689	ENSMUSG00000052613	ENSMUSG00000052613	Pcdh15	-4.1788	-5.0157	-1.8529	-3.5665	-3.7147	-3.0856	-3.323	-3.7047	-3.4253	-2.8476	-1.2863	-1.2928
690	ENSMUSG00000032091	ENSMUSG00000032091	Tmprss4	-1.1501	-2.2469	-2.3162	0.3242	-1.3488	-0.1421	-2.8722	-0.4061	-2.7599	-2.2304	-0.0753	-0.6542
691	ENSMUSG00000078240	ENSMUSG00000078240	Gm3550	-0.0688	-1.2135	-2.4091	-0.6266	-1.7123	-3.8745	-3.3628	-0.8762	-1.442	-1.1438	-0.7215	-2.042
692	ENSMUSG00000027811	ENSMUSG00000027811	4930579G24Rik	-0.5559	-1.0074	-2.6345	-2.6852	-2.3162	-4.0159	-1.2655	-2.1113	-0.5776	-0.4461	-0.5907	-1.0587
693	ENSMUSG00000016386	ENSMUSG00000016386	Mpped2	0.7609	1.2996	-2.2292	0.4733	-0.2505	-0.4744	-1.869	-0.9661	-1.3849	0.3934	-0.1298	0.9027
694	ENSMUSG00000035268	ENSMUSG00000035268	Pkig	4.4125	4.8544	4.5383	5.1439	4.7498	2.8306	4.4922	5.247	1.4839	3.8277	2.813	3.721
695	ENSMUSG00000071324	ENSMUSG00000071324	Armc2	0.6328	1.2146	0.1493	1.1467	0.863	-0.33	-2.9521	0.1531	0.3174	-0.1096	1.281	0.334
696	ENSMUSG00000041481	ENSMUSG00000041481	Serpina3g	-3.4165	-2.4082	-1.5844	-0.8275	-0.2568	-1.0673	-0.2299	-0.6691	-0.5065	-1.9038	0.0261	0.5816
697	ENSMUSG00000078137	ENSMUSG00000078137	Ankrd63	-3.39	-2.5388	-2.3364	-3.3695	-3.3432	-5.6115	-0.8606	-3.6351	-2.6346	-3.4694	-3.3289	-2.1261
698	ENSMUSG00000084128	ENSMUSG00000084128	Esrp2	-3.3459	-3.8001	-1.7912	-1.9315	-3.1324	-2.8781	-4.4807	-4.4655	-2.0979	-4.3453	-2.7135	-5.2595
699	ENSMUSG00000038797	ENSMUSG00000038797	Zscan2	-0.9525	-0.967	-1.786	-0.446	-2.7964	-2.9203	-0.4261	-4.1029	-1.5052	-2.3524	-0.9306	-1.237
700	ENSMUSG00000029458	ENSMUSG00000029458	Brap	1.34	1.962	0.292	2.0412	1.2368	1.9699	0.8947	-2.0142	1.8488	1.3906	1.6934	1.618
701	ENSMUSG00000004567	ENSMUSG00000004567	Mcoln1	1.1528	2.6062	0.9456	2.8272	2.8151	1.5602	2.4661	1.6745	0.7491	1.022	2.4401	-1.0224
702	ENSMUSG00000047669	ENSMUSG00000047669	Msl3l2	-2.0981	-1.4423	-0.8535	-2.767	-3.6195	-1.1574	0.4363	-0.9283	-0.9126	-0.9501	0.1766	-1.3533
703	ENSMUSG00000048126	ENSMUSG00000048126	Col6a3	1.5516	0.1598	1.0911	1.5656	-1.4053	-0.1873	2.7873	1.9539	1.593	0.0351	1.3378	0.8917
704	ENSMUSG00000025702	ENSMUSG00000025702	March8	1.3574	0.9316	1.5496	0.219	0.4947	-2.2532	2.2458	0.4898	1.8462	0.5299	0.8535	0.9579
705	ENSMUSG00000063245	ENSMUSG00000063245	Zfp993	2.7435	3.9675	2.5497	3.3169	3.903	2.4101	2.3713	0.6744	2.118	3.6926	1.6807	0.6125
706	ENSMUSG00000014353	ENSMUSG00000014353	Tmem87b	1.8873	1.1393	1.502	2.5199	0.5871	-0.7287	0.3342	-1.3369	-0.2163	-0.2194	0.3572	1.3578
707	ENSMUSG00000032384	ENSMUSG00000032384	Csnk1g1	0.1593	-0.3174	0.3678	0.4696	0.4577	0.2211	0.7255	-0.9723	-2.6035	0.0425	-0.9273	-2.4696
708	ENSMUSG00000094810	ENSMUSG00000094810	Olfr907	-0.9083	-0.9994	0.037	1.3793	1.0977	1.2934	-1.0583	-0.7099	-0.4216	-1.6958	-0.2263	-2.0363
709	ENSMUSG00000000148	ENSMUSG00000000148	Brat1	1.3837	0.0213	0.8856	1.1318	-0.2324	0.2417	1.2005	-1.3681	0.2062	0.1763	-2.5683	0.037
710	ENSMUSG00000029454	ENSMUSG00000029454	Mapkapk5	5.3538	6.0853	4.403	4.241	4.6572	1.933	3.1248	5.2005	4.6453	3.4278	5.0401	5.0058
711	ENSMUSG00000027524	ENSMUSG00000027524	Edn3	-2.2503	-2.2264	-1.2548	-1.6436	-0.0945	-2.0789	-2.8067	-0.1736	-1.8875	-1.0105	-3.9036	-0.449
712	ENSMUSG00000038212	ENSMUSG00000038212	Mfsd14b	1.2323	1.6804	0.9893	0.2531	-2.0993	0.5326	1.8778	0.4346	1.8082	0.7277	1.9641	1.6241
713	ENSMUSG00000073973	ENSMUSG00000073973	Olfr552	-2.2917	-4.1803	-1.8083	-2.4053	-1.7186	-5.047	-1.3936	-2.2961	-1.3599	-2.0245	-1.6188	-2.0881
714	ENSMUSG00000037071	ENSMUSG00000037071	Scd1	2.5274	1.6224	3.4398	1.7659	0.5746	1.747	2.5292	1.536	5.0183	1.7614	1.8796	1.8424
715	ENSMUSG00000002289	ENSMUSG00000002289	Angptl4	2.0548	0.7511	1.4346	1.294	-0.1286	0.2248	2.3054	2.4395	3.1847	-0.6157	0.8257	1.5699
716	ENSMUSG00000021250	ENSMUSG00000021250	Fos	5.0891	2.5807	4.6217	4.6274	3.6322	6.3741	6.1786	4.3061	4.5839	6.1037	5.8296	5.2687
717	ENSMUSG00000021922	ENSMUSG00000021922	Itih4	-0.0059	-0.984	0.8744	0.3292	-0.0994	-0.9081	-0.0639	-0.0109	2.1662	-2.0481	-1.5725	-0.7956
718	ENSMUSG00000030347	ENSMUSG00000030347	D6Wsu163e	0.4928	1.9531	1.9379	1.6298	1.2957	-1.3607	2.4606	2.1644	1.6072	-0.1828	2.1704	1.4867
719	ENSMUSG00000064267	ENSMUSG00000064267	Hvcn1	0.1889	-0.3952	0.1361	0.0127	-0.8519	-1.0336	3.0386	-0.907	-0.0488	-0.57	0.1813	-1.2708
720	ENSMUSG00000027950	ENSMUSG00000027950	Chrnb2	-1.7446	-1.7251	-2.4412	-1.5303	-2.171	-2.1933	-1.9946	-1.3489	-3.7995	-4.6838	-1.8631	-4.255
721	ENSMUSG00000039145	ENSMUSG00000039145	Camk1d	-0.5081	-0.6982	1.205	-1.3429	-1.3552	-1.8094	1.1779	0.0547	1.8083	-0.6384	-0.0775	-0.4821
722	ENSMUSG00000022206	ENSMUSG00000022206	Npr3	1.787	1.6665	3.9369	1.444	1.2093	0.6093	3.5875	2.6683	2.7204	0.9099	3.1357	3.3604
723	ENSMUSG00000027852	ENSMUSG00000027852	Nras	0.2376	1.5679	0.9607	0.5469	1.2446	-0.1809	1.701	1.0865	-1.8425	0.7889	1.4393	-1.2743
724	ENSMUSG00000037916	ENSMUSG00000037916	Ndufv1	8.8503	8.5072	8.6776	9.7967	9.047	8.3051	7.933	8.6385	6.3566	7.316	7.4022	5.9797
725	ENSMUSG00000029674	ENSMUSG00000029674	Limk1	0.8395	0.1876	-0.1768	0.8328	-0.0394	-2.4584	0.9854	0.3385	0.0523	-0.1118	0.5961	-2.2288
726	ENSMUSG00000017817	ENSMUSG00000017817	Jph2	4.3775	4.8713	3.8745	4.8946	3.8478	0.9818	2.2168	4.1792	2.8276	3.3775	3.3028	3.5573
727	ENSMUSG00000020193	ENSMUSG00000020193	Zpbp	-4.5447	-4.1262	-3.1496	-3.9205	-4.4745	-5.1528	-1.519	-2.7966	-1.8317	-3.6241	-4.146	-2.6737
728	ENSMUSG00000028420	ENSMUSG00000028420	Tmem38b	4.5093	2.6799	2.6878	5.4766	4.3985	2.198	2.3564	2.7914	2.4338	2.3933	2.065	2.2568
729	ENSMUSG00000057606	ENSMUSG00000057606	Colq	0.3926	-0.5823	-0.7662	1.1543	-1.1355	0.9437	-1.2479	-0.6374	-2.303	-2.102	-0.9491	-1.8691
730	ENSMUSG00000066440	ENSMUSG00000066440	Zfyve26	1.1386	0.6249	1.1296	2.0177	-0.0132	0.3965	1.0186	-1.9636	-0.0218	0.2828	1.4123	-1.2314
731	ENSMUSG00000017756	ENSMUSG00000017756	Slc12a7	3.4231	1.7352	3.4013	2.8242	2.2628	1.5869	2.5622	2.7428	3.3653	-0.2746	3.2409	3.7184
732	ENSMUSG00000032478	ENSMUSG00000032478	Nme6	0.6862	2.1986	1.1103	2.0562	0.8743	0.0048	1.5625	1.4738	1.2802	-0.5571	-1.2192	-0.7342
733	ENSMUSG00000044788	ENSMUSG00000044788	Fads6	-2.9979	-2.1662	-0.4062	-2.076	-2.3657	-4.0718	-0.7512	-2.089	-1.2421	-1.7573	-1.1502	-0.1406
734	ENSMUSG00000022246	ENSMUSG00000022246	Rai14	1.2786	0.8269	1.2726	1.8371	1.4805	-2.1791	2.2873	1.3568	0.9917	0.7232	1.7193	1.4636
735	ENSMUSG00000015340	ENSMUSG00000015340	Cybb	-0.1913	0.7163	0.8703	0.7953	0.0429	-0.1604	4.0184	0.2508	0.7144	0.8437	1.1575	1.4986
736	ENSMUSG00000057270	ENSMUSG00000057270	Olfr1501	-1.9562	-2.1188	-1.2726	-0.4601	0.6133	-0.6963	-1.8939	-0.5505	-1.7151	-3.0391	-1.6882	-3.3247
737	ENSMUSG00000053719	ENSMUSG00000053719	Klk1b26	-1.0319	-1.0098	-1.1975	-1.4375	1.0358	-1.7025	-2.173	0.8755	-1.533	-0.3125	0.6172	0.531
738	ENSMUSG00000020271	ENSMUSG00000020271	Fbxw11	1.4973	1.9878	1.7488	1.1615	0.9714	1.0111	1.6954	1.6775	2.0544	0.5615	2.1661	-1.9654
739	ENSMUSG00000045136	ENSMUSG00000045136	Tubb2b	0.4745	-0.5028	-1.8264	0.0621	0.0446	-2.48	1.1287	-0.1744	1.2355	0.4884	0.6016	0.5216
740	ENSMUSG00000045100	ENSMUSG00000045100	Slc25a26	0.5135	1.0535	1.7112	1.4894	-0.3872	-0.3176	-0.2028	1.6056	2.2953	-1.0041	0.6464	-0.9944
741	ENSMUSG00000070583	ENSMUSG00000070583	Fv1	-1.3427	-0.9241	-0.7901	-0.7253	-2.849	-3.5626	-1.4897	0.2754	-2.7106	-1.4303	-1.5524	-0.27
742	ENSMUSG00000049562	ENSMUSG00000049562	Ap5b1	-4.3702	-2.6145	-1.3565	-1.784	-2.7487	-3.0416	-1.6957	-2.6269	-5.2294	-2.864	-2.4898	-1.9221
743	ENSMUSG00000026525	ENSMUSG00000026525	Opn3	-3.1061	-0.3561	-0.86	-0.2991	-2.4557	-3.9826	-1.0372	-0.9353	-1.4468	-0.9946	-1.3496	-1.5271
744	ENSMUSG00000028927	ENSMUSG00000028927	Padi2	-2.0317	-3.8034	-1.5094	-2.7461	-3.293	-4.4904	-0.7449	-3.7388	-2.0616	-2.4923	-2.3047	-1.383
745	ENSMUSG00000027386	ENSMUSG00000027386	Fbln7	-0.9791	-1.2552	-3.3193	-1.2225	-4.1038	-2.8071	-0.2008	-0.947	-1.803	-1.4207	-1.8134	-1.2858
746	ENSMUSG00000038020	ENSMUSG00000038020	Rapgefl1	-0.5114	-1.8073	-1.9053	-4.7732	-2.6774	-1.5563	-1.164	-0.8901	-2.2068	-1.6486	-2.6348	-2.7137
747	ENSMUSG00000039304	ENSMUSG00000039304	Tnfsf10	0.4708	0.1014	1.2361	0.0665	-2.4507	-1.4237	0.7827	0.6683	0.8375	0.8727	0.9515	1.1124
748	ENSMUSG00000092376	ENSMUSG00000092376	Gm19203	-1.9592	-1.6681	-1.748	0.1822	0.4376	0.8955	0.7616	-1.7509	0.1987	-0.8531	-0.405	-1.8107
749	ENSMUSG00000025138	ENSMUSG00000025138	Sirt7	2.5136	1.6729	2.3715	2.3971	1.4021	0.9514	-1.3532	2.322	0.6317	1.2322	0.9485	0.3913
750	ENSMUSG00000021728	ENSMUSG00000021728	Emb	-1.2657	-2.0573	-1.6734	-1.8681	-0.2016	-1.707	1.2332	-0.0761	-0.4651	-2.1612	-2.7073	-1.1843
751	ENSMUSG00000005373	ENSMUSG00000005373	Mlxipl	1.8983	-0.1323	1.6772	3.0026	1.5933	0.4672	2.6898	2.0461	1.7696	-0.6569	1.8329	0.5194
752	ENSMUSG00000001588	ENSMUSG00000001588	Acap1	-0.195	-1.1593	1.1531	1.0469	0.8536	0.9241	1.3941	0.3945	-0.7279	-0.6071	-2.2527	-0.3217
753	ENSMUSG00000067919	ENSMUSG00000067919	Rex2	-2.3747	-1.1625	-0.879	-3.7146	-1.913	-1.7011	-0.5013	-0.0183	-1.7757	-0.2117	-0.1058	-0.4266
754	ENSMUSG00000040875	ENSMUSG00000040875	Osbpl10	-1.2101	-1.0946	-0.6918	-0.9377	-0.8944	-2.1874	-3.6541	-0.6096	-0.9386	-3.6071	-1.4001	-2.7661
755	ENSMUSG00000027378	ENSMUSG00000027378	Nphp1	1.3851	0.9221	2.9669	3.1365	1.6538	1.3584	1.5885	0.4767	2.1309	-1.0688	1.44	1.9888
756	ENSMUSG00000015619	ENSMUSG00000015619	Gata3	-3.28	-2.8447	-0.9989	-0.3537	-1.816	-1.9634	-1.8847	-2.203	-3.0876	-4.3695	-1.2357	-2.7908
757	ENSMUSG00000032204	ENSMUSG00000032204	Aqp9	1.1539	-1.2653	0.3635	1.1112	1.3309	0.7241	0.1481	-2.0697	-0.871	0.0259	-0.509	-1.2985
758	ENSMUSG00000021213	ENSMUSG00000021213	Akr1c13	-0.7762	0.5622	0.6292	0.0567	-0.0941	-2.4063	1.5353	0.1294	1.7616	0.338	0.528	1.2317
759	ENSMUSG00000073876	ENSMUSG00000073876	Gm13305	-1.0488	0.7098	1.8978	-0.4696	-0.3898	0.9678	2.7113	0.9945	1.3861	-0.3785	-0.1652	0.3328
760	ENSMUSG00000098934	ENSMUSG00000098934	Gm18853	-4.4491	-2.7458	-0.9526	-1.7196	-3.9628	-3.2495	-2.501	-1.1476	-2.9076	-2.4162	-2.2637	-1.1261
761	ENSMUSG00000026456	ENSMUSG00000026456	Cyb5r1	2.3357	1.129	1.6014	2.2354	0.2993	-1.6681	1.9379	1.4581	1.6231	0.4033	1.6597	0.6272
762	ENSMUSG00000064179	ENSMUSG00000064179	Tnnt1	2.8654	3.1306	-0.1109	1.0116	0.8571	2.5115	2.1781	2.1448	2.3111	3.0095	2.9356	0.4349
763	ENSMUSG00000030671	ENSMUSG00000030671	Pde3b	-0.2598	0.3397	0.3311	-1.7305	-2.2418	-0.5247	0.6693	-0.3987	2.0781	-0.3635	0.0509	-0.6485
764	ENSMUSG00000048387	ENSMUSG00000048387	Osr1	0.7937	-0.1558	1.839	0.3309	-2.1865	-1.2304	0.7367	0.5636	1.2831	-0.7223	0.1345	0.5231
765	ENSMUSG00000032338	ENSMUSG00000032338	Hcn4	-2.3483	-3.1025	-3.9207	-1.9403	-1.98	-3.4265	-3.483	-2.7936	-0.44	-4.4231	-3.7203	-2.0394
766	ENSMUSG00000025499	ENSMUSG00000025499	Hras	3.9138	4.2729	3.5115	5.2342	3.6688	3.4443	3.8262	4.2607	0.6431	3.306	3.9688	2.7345
767	ENSMUSG00000089669	ENSMUSG00000089669	Tnfsf13	1.2648	-0.6277	0.6941	0.2059	1.7238	-0.4016	3.2075	0.1963	0.5678	0.357	0.5678	2.2404
768	ENSMUSG00000082082	ENSMUSG00000082082	Gm13230	-0.388	-2.561	-2.1795	-1.3313	-2.8215	-3.2457	-0.7843	-0.4664	-1.6286	0.1248	-0.4754	-0.6582
769	ENSMUSG00000040329	ENSMUSG00000040329	Il7	-2.5847	-1.8387	-0.7803	-1.9538	-1.9178	-4.1922	-0.4131	-0.3774	-0.561	-1.683	-0.9972	-0.8912
770	ENSMUSG00000041324	ENSMUSG00000041324	Inhba	-0.6774	-1.2498	-0.8644	-1.4179	-1.3268	-3.0262	0.9826	-1.0056	0.4931	0.3009	-1.4417	0.2395
771	ENSMUSG00000034101	ENSMUSG00000034101	Ctnnd1	0.9523	0.7302	1.3749	1.0898	-2.0107	0.3834	2.2109	0.9766	1.9415	1.4695	2.0708	1.0397
772	ENSMUSG00000024325	ENSMUSG00000024325	Ring1	1.6248	0.8031	0.8335	1.9557	-0.8245	-1.3927	1.1496	0.5185	0.7454	-1.1515	1.4493	1.1408
773	ENSMUSG00000059762	ENSMUSG00000059762	Olfr767	-1.8091	-4.8692	-2.5088	-3.1427	-2.8783	-5.0081	-1.5759	-2.4253	-2.1381	-3.8657	-2.4448	-3.0859
774	ENSMUSG00000037416	ENSMUSG00000037416	Dmxl1	-2.084	1.0715	-0.3017	-1.4543	-1.9694	-1.0481	-0.6794	0.0796	0.2483	0.5206	1.2312	-0.0233
775	ENSMUSG00000021376	ENSMUSG00000021376	Tpmt	-0.4466	-0.327	0.2893	-3.3104	-1.8159	-1.5058	-0.2867	-1.0254	0.8125	-0.5412	-0.4986	0.2018
776	ENSMUSG00000034653	ENSMUSG00000034653	Ythdc2	0.0546	0.332	1.1343	-0.6513	-3.0284	0.0804	0.6036	0.0738	1.0289	-0.0664	0.8489	0.4934
777	ENSMUSG00000041235	ENSMUSG00000041235	Chd7	-1.5525	-2.0774	-0.3964	0.1172	0.2078	-0.3187	-1.9779	0.1932	-1.9124	-0.3571	-0.8118	-3.158
778	ENSMUSG00000017781	ENSMUSG00000017781	Pitpna	2.7628	3.6581	1.3358	2.0684	1.2411	0.9479	1.6232	1.781	3.5041	1.3079	4.1811	3.0873
779	ENSMUSG00000028551	ENSMUSG00000028551	Cdkn2c	0.0589	1.2988	1.8663	0.2164	-1.2629	-0.0896	2.1398	1.5589	2.3855	1.7111	1.6518	1.5357
780	ENSMUSG00000030882	ENSMUSG00000030882	Dnhd1	-0.929	-3.7096	0.2893	-0.0161	-0.2973	0.2059	0.3154	-0.9139	-0.6468	-0.6748	-1.1953	-1.3406
781	ENSMUSG00000085521	ENSMUSG00000085521	4930526A20Rik	-1.4639	-1.4741	-1.5011	0.0634	-1.2009	0.0472	-1.1101	-3.0694	-1.6793	-1.3243	-2.182	-3.7845
782	ENSMUSG00000043155	ENSMUSG00000043155	Hpdl	0.3205	0.6448	-0.6544	0.9126	-0.6233	-1.1337	-2.6082	-1.1438	-0.22	-2.5551	-0.7018	-1.0052
783	ENSMUSG00000021643	ENSMUSG00000021643	Serf1	2.1741	2.8321	1.0354	3.404	0.2561	0.6478	0.1207	2.0048	2.6552	1.7518	0.6014	2.4091
784	ENSMUSG00000052889	ENSMUSG00000052889	Prkcb	0.9419	1.1042	0.3951	0.7162	0.6786	0.1482	4.3832	1.6242	1.0264	1.9982	1.1788	1.2513
785	ENSMUSG00000022671	ENSMUSG00000022671	Mzt2	1.4797	1.7933	1.1157	2.5443	1.1788	-1.4612	0.041	0.931	1.8124	-0.1864	1.6795	1.6701
786	ENSMUSG00000082532	ENSMUSG00000082532	Rpl31-ps6	1.9116	-0.9426	1.4032	1.2538	1.3353	1.5961	1.4951	-0.5792	0.499	-0.526	0.0805	-1.0744
787	ENSMUSG00000042831	ENSMUSG00000042831	Alkbh6	2.5931	0.5496	3.4478	3.3361	2.135	0.3817	2.6932	3.0845	0.494	1.9917	1.4845	1.8127
788	ENSMUSG00000091971	ENSMUSG00000091971	Hspa1a	0.5162	0.7531	3.7974	1.6998	1.3576	2.6928	2.2013	0.2755	0.4659	1.4036	0.6562	0.3079
789	ENSMUSG00000025577	ENSMUSG00000025577	Cbx2	-1.3422	-1.3163	-4.8271	-0.7435	-1.8156	-1.7378	-0.9962	-1.7507	-2.3322	-0.9381	-1.7623	-2.7097
790	ENSMUSG00000021175	ENSMUSG00000021175	Cdca7l	-2.5496	-3.7014	-2.3827	-1.5084	-4.0723	-1.9473	-0.0225	-3.3792	-1.9228	-3.2146	-2.1784	-2.835
791	ENSMUSG00000030098	ENSMUSG00000030098	Grip2	6.3949	4.7167	5.3689	7.3565	7.1222	5.1921	4.472	4.7673	4.7986	5.1391	4.2324	3.9993
792	ENSMUSG00000025738	ENSMUSG00000025738	Fbxl16	-1.7176	-3.4936	-3.6837	-3.9334	-2.8856	-3.5929	-0.7497	-2.7745	-1.2078	-3.5944	-1.5188	-2.3924
793	ENSMUSG00000101059	ENSMUSG00000101059	Gm4017	2.2616	0.4067	3.3405	3.5756	3.365	4.0874	3.1905	2.4968	3.0019	2.1677	2.5298	0.8003
794	ENSMUSG00000078234	ENSMUSG00000078234	Klhdc7a	-1.6644	-3.4309	-2.3627	-4.0901	-2.4748	-3.1405	-3.7815	-1.9941	-0.438	-3.1494	-2.4922	-4.2118
795	ENSMUSG00000055760	ENSMUSG00000055760	Gemin6	0.8786	1.6585	1.6899	1.2224	-0.9062	-1.6138	1.352	2.062	1.4933	1.1257	1.4745	1.0468
796	ENSMUSG00000022615	ENSMUSG00000022615	Tymp	-0.7557	-4.0587	-1.4116	-1.8058	-1.2725	-2.9173	-0.9517	-0.6429	-1.5242	-3.3466	-0.9817	-1.4842
797	ENSMUSG00000043811	ENSMUSG00000043811	Rtn4r	-1.0497	-0.1024	-1.9853	0.4762	0.3255	-0.3433	-1.7482	-2.553	-2.6776	-1.8981	-0.3819	-0.7423
798	ENSMUSG00000111113	ENSMUSG00000111113	Rtn4r	-1.0497	-0.1024	-1.9853	0.4762	0.3255	-0.3433	-1.7482	-2.553	-2.6776	-1.8981	-0.3819	-0.7423
799	ENSMUSG00000046070	ENSMUSG00000046070	Igfals	0.0749	-0.4861	-1.0873	1.1893	-0.5106	-1.2228	-2.2736	-1.6633	-2.9721	-0.8065	-1.8199	-0.9885
800	ENSMUSG00000028873	ENSMUSG00000028873	Cdca8	-1.2525	-2.1646	-1.1036	-0.0566	-3.1855	-2.2597	0.4312	-1.9793	-1.4758	-1.9722	-2.3133	-3.1223
801	ENSMUSG00000027951	ENSMUSG00000027951	Adar	1.4895	0.6237	2.1682	2.2409	1.1281	1.5153	2.1743	1.8575	0.7056	1.1896	-1.7926	1.1172
802	ENSMUSG00000063564	ENSMUSG00000063564	Col23a1	0.0298	-1.0282	1.8956	0.4678	-1.4998	-0.9754	-0.0791	0.2483	0.0856	-2.3818	0.2643	-0.0993
803	ENSMUSG00000023036	ENSMUSG00000023036	Pcdhgc4	1.5552	2.5596	2.9784	1.605	0.4078	0.2838	3.4209	2.4205	3.5557	2.3775	2.9124	3.1267
804	ENSMUSG00000043613	ENSMUSG00000043613	Mmp3	1.1831	0.6034	1.1176	1.2719	1.7879	0.9667	4.8568	1.9484	2.3196	2.0872	1.8896	1.5003
805	ENSMUSG00000054855	ENSMUSG00000054855	Rnd1	-1.0142	-0.7492	1.2987	-2.9712	-0.1613	0.0231	-0.4729	-0.4175	-1.3401	-1.066	-0.2895	0.8843
806	ENSMUSG00000007880	ENSMUSG00000007880	Arid1a	2.5406	1.6914	2.2218	2.4911	-1.5092	2.019	2.5888	2.026	2.093	1.5993	1.9017	1.8132
807	ENSMUSG00000056632	ENSMUSG00000056632	Dsg3	-3.0128	-4.1489	-2.7836	-2.9908	-2.2385	-3.6812	-4.7502	-3.8732	-2.0708	-4.689	-2.241	-1.3365
808	ENSMUSG00000047594	ENSMUSG00000047594	Olfr1122	-1.5749	-3.1779	-2.5554	-1.5711	-1.1119	-2.6511	-2.6388	-1.8107	-2.887	-4.2131	-2.9538	-4.8303
809	ENSMUSG00000071723	ENSMUSG00000071723	Gspt2	-3.077	-2.0418	-0.9183	-2.8542	-1.1008	-3.1093	-1.0982	-0.915	-1.0794	-2.5672	-0.7238	-3.7803
810	ENSMUSG00000019960	ENSMUSG00000019960	Dusp6	-0.8848	2.3931	2.3414	2.1166	1.6147	1.7951	3.1521	1.9413	2.9931	2.9454	2.9472	2.6449
811	ENSMUSG00000028031	ENSMUSG00000028031	Dkk2	-2.4216	-2.8907	-3.6159	-3.2008	-4.3184	-3.3564	-1.2262	-2.6408	-1.3586	-2.2467	-4.9646	-2.8967
812	ENSMUSG00000113262	ENSMUSG00000113262	Gm48551	-0.1542	-2.0681	-0.5567	-2.2317	0.0487	-1.1013	0.4198	-0.9317	-1.3477	-3.3779	-1.5931	-0.4556
813	ENSMUSG00000112239	ENSMUSG00000112239	Gm17823	-0.4459	-0.6804	0.38	0.1611	0.6522	0.5066	0.0134	-2.6765	-0.6568	0.0567	-1.4968	-2.2523
814	ENSMUSG00000021614	ENSMUSG00000021614	Vcan	1.4031	0.4617	-0.9975	0.11	-1.8467	0.325	1.0707	1.8188	1.8767	0.3798	0.9045	0.8015
815	ENSMUSG00000053291	ENSMUSG00000053291	Rab4b	2.4073	0.9413	2.2694	1.5226	0.4007	-1.4183	1.3051	1.3242	0.7791	-0.3437	-0.0578	0.9733
816	ENSMUSG00000075069	ENSMUSG00000075069	Olfr1264	-4.5141	-4.9325	-3.1021	-3.8857	-2.799	-2.4071	-3.6309	-3.7304	-1.188	-4.5586	-2.4326	-2.7558
817	ENSMUSG00000022868	ENSMUSG00000022868	Ahsg	2.7386	2.9394	5.398	2.9132	2.6011	1.9055	4.9926	4.1584	3.4245	2.5715	4.3666	4.1921
818	ENSMUSG00000046598	ENSMUSG00000046598	Bdh1	4.3589	4.1581	3.8461	4.7262	4.9009	3.2011	2.1023	4.2442	1.8542	3.5701	2.6854	2.0143
819	ENSMUSG00000006403	ENSMUSG00000006403	Adamts4	-2.5775	-3.136	-4.7403	-3.8627	-1.3691	-1.9298	-1.1864	-1.6662	-2.2586	-3.0707	-3.6897	-3.1162
820	ENSMUSG00000039396	ENSMUSG00000039396	Neil3	-1.6894	-2.2545	-2.2838	-0.4856	-3.6298	-2.3212	-3.8352	-2.3543	-1.8816	-2.193	-1.7278	-4.4926
821	ENSMUSG00000025701	ENSMUSG00000025701	Alox5	-1.7388	-0.2072	1.112	2.2178	1.358	1.1333	1.8618	1.3638	0.5716	0.834	0.9673	2.1103
822	ENSMUSG00000042377	ENSMUSG00000042377	Fam83g	-2.4094	-3.9687	-1.9802	-3.4055	-3.3645	-2.8696	-1.8106	-2.3013	-3.5337	-2.4864	-5.702	-3.866
823	ENSMUSG00000000131	ENSMUSG00000000131	Xpo6	4.7196	3.3856	4.4855	4.7426	4.2656	4.994	5.3786	3.3726	3.3854	2.9313	3.6091	1.4858
824	ENSMUSG00000045087	ENSMUSG00000045087	S1pr5	-2.3729	-3.5112	-3.1232	-1.7546	-3.9022	-1.6016	-2.4924	-3.1934	-4.7775	-4.0366	-2.0418	-1.3435
825	ENSMUSG00000034438	ENSMUSG00000034438	Gbp8	-0.2209	-0.5134	1.6708	-1.8809	-2.2479	-0.2257	0.4612	0.1715	0.063	-1.5377	0.1794	-0.2497
826	ENSMUSG00000094472	ENSMUSG00000094472	Gm21897	0.7599	-2.3674	-0.7603	-0.3317	1.2087	-1.8312	-0.6481	-0.1563	0.9313	0.1217	0.3072	0.47
827	ENSMUSG00000022706	ENSMUSG00000022706	Mrpl40	2.5729	3.493	2.1846	3.7137	-0.3608	1.1103	1.5355	1.638	2.1673	2.2158	2.7964	2.2684
828	ENSMUSG00000090698	ENSMUSG00000090698	Apold1	2.549	4.0273	3.1511	3.6739	5.6292	3.7312	3.9873	3.2362	5.8338	5.0198	5.4136	5.0648
829	ENSMUSG00000050370	ENSMUSG00000050370	Ch25h	-0.5732	1.0119	2.1828	1.9004	1.9998	2.4217	2.889	3.4164	2.603	2.3807	3.0673	3.0217
830	ENSMUSG00000038271	ENSMUSG00000038271	Iffo1	2.5717	1.7538	2.4789	2.6572	2.2808	2.9369	2.7521	2.0921	1.8765	1.6754	1.76	-1.1787
831	ENSMUSG00000026430	ENSMUSG00000026430	Rassf5	-1.3495	-0.766	-0.3217	-0.2711	-1.3308	-3.6707	0.6598	-0.4509	-0.5348	-0.032	-0.2547	-0.1602
832	ENSMUSG00000037331	ENSMUSG00000037331	Larp1	0.7184	2.6322	0.6809	2.9308	-0.0133	-0.2418	0.4976	0.7084	2.1517	1.9013	0.2281	0.1969
833	ENSMUSG00000029554	ENSMUSG00000029554	Mad1l1	1.5083	0.06	0.355	1.3552	0.4281	-1.6847	0.1751	1.3652	-1.9592	0.2332	-0.1781	0.2587
834	ENSMUSG00000038957	ENSMUSG00000038957	Edc3	-0.7328	0.4669	0.2194	0.4188	0.586	-0.0566	0.5362	0.1445	-0.7298	-2.784	-0.1968	-2.0889
835	ENSMUSG00000040482	ENSMUSG00000040482	Dxo	3.3263	2.1644	2.7769	3.0647	0.9165	0.7628	1.6689	1.7013	1.434	2.1318	2.411	-0.4975
836	ENSMUSG00000052139	ENSMUSG00000052139	Babam2	1.0746	2.3695	3.1274	0.2096	1.941	1.3802	-0.2594	1.7977	2.2894	2.1898	2.4327	0.0175
837	ENSMUSG00000026020	ENSMUSG00000026020	Nop58	0.8449	2.9748	2.7626	-0.599	1.8841	2.1895	2.3597	1.6144	2.9587	0.4722	1.8938	2.2166
838	ENSMUSG00000107584	ENSMUSG00000107584	Gm18716	-1.6636	-2.8839	-1.3565	-3.1499	-0.3308	-0.1797	0.3004	-0.8766	-0.3916	-0.3693	-0.5643	-1.5743
839	ENSMUSG00000015627	ENSMUSG00000015627	Gata5	-2.0641	-2.9481	-1.2285	-3.7925	-1.7418	-2.7123	0.3867	-0.83	-1.6403	-1.6514	-1.4862	-1.1546
840	ENSMUSG00000008734	ENSMUSG00000008734	Gprc5b	1.2908	0.5617	0.7489	-0.0248	0.4476	-1.8489	1.4247	0.7031	2.4731	1.5577	1.4323	1.5086
841	ENSMUSG00000042428	ENSMUSG00000042428	Mgat3	-1.9009	-2.8848	-1.6039	-1.9882	-4.8545	-1.9825	-1.2303	-2.3552	-1.4177	-2.3917	-2.4214	-0.4363
842	ENSMUSG00000049536	ENSMUSG00000049536	Tceal1	-0.0154	0.7772	0.6806	-1.7042	-2.2639	-1.3835	0.6113	-0.0977	1.0724	0.4326	0.3287	0.2384
843	ENSMUSG00000032066	ENSMUSG00000032066	Bco2	-2.0435	-1.8796	-3.8038	-0.2123	-2.5659	-1.4811	-0.4502	-2.8901	-2.4369	-2.1419	-2.697	-0.647
844	ENSMUSG00000046275	ENSMUSG00000046275	Trarg1	0.1174	-0.1119	-0.6627	-0.2205	-1.0342	-1.8931	-1.5476	0.0338	2.2792	-0.7816	-1.0819	-1.0824
845	ENSMUSG00000042507	ENSMUSG00000042507	Elmsan1	-3.2307	-0.4707	0.3344	-0.1769	0.0048	-0.6707	0.5934	0.0225	0.9071	-0.0009	0.3809	0.6027
846	ENSMUSG00000003379	ENSMUSG00000003379	Cd79a	-1.9994	-1.7076	-1.3091	-0.2394	0.5044	-1.2226	-1.7036	-0.5957	-0.0803	-3.2256	-0.021	-1.9845
847	ENSMUSG00000026946	ENSMUSG00000026946	Nmi	-0.5752	2.7056	3.1599	3.4699	2.4919	1.3972	3.2622	2.6008	2.2397	2.7617	2.1617	2.1707
848	ENSMUSG00000014813	ENSMUSG00000014813	Stc1	-1.7754	-0.7686	-0.9648	-2.3911	0.0159	-1.5032	0.8139	-0.5963	1.0843	-0.0227	-0.0494	0.6071
849	ENSMUSG00000082746	ENSMUSG00000082746	Rps12-ps1	1.9689	2.3002	1.2091	2.0446	0.5504	1.0591	-0.7186	1.1788	1.2228	1.8007	-1.2068	1.4342
850	ENSMUSG00000038801	ENSMUSG00000038801	Scgb1c1	4.217	4.3763	2.027	4.6002	3.5707	2.5132	1.2442	3.5352	1.893	3.2475	3.964	3.3982
851	ENSMUSG00000020738	ENSMUSG00000020738	Sumo2	4.6138	6.3815	6.1903	3.2465	4.3765	4.6881	6.0637	5.9119	6.4757	6.5446	6.3925	6.076
852	ENSMUSG00000071192	ENSMUSG00000071192	Wfikkn1	-1.6796	-2.2392	-0.5172	-0.5102	-1.0488	-4.3843	-1.2295	-1.9589	-1.7441	-2.7725	-1.2238	-1.2316
853	ENSMUSG00000068417	ENSMUSG00000068417	Pnp2	-0.4137	-3.3114	-2.8752	-1.1881	-1.0793	-3.3369	-0.5942	-2.0029	-1.11	-2.7486	-2.3086	-0.8645
854	ENSMUSG00000042647	ENSMUSG00000042647	Acad12	3.6719	4.4608	3.428	4.4263	1.975	1.9425	1.2688	3.4819	3.5489	2.517	4.4288	3.7162
855	ENSMUSG00000022722	ENSMUSG00000022722	Arl6	0.435	1.5646	1.7065	-1.0779	-1.0677	0.0526	2.123	0.8563	1.9873	0.9557	1.3045	1.0302
856	ENSMUSG00000061859	ENSMUSG00000061859	Patj	1.3822	0.6418	0.2307	0.5364	-0.4788	-2.1742	-1.2431	-0.2977	0.1483	-1.6701	0.9419	-0.1634
857	ENSMUSG00000037661	ENSMUSG00000037661	Gpr160	-0.4349	0.5008	0.1611	1.1789	-1.1609	-0.4197	0.3204	0.1986	-3.0411	0.2638	0.3058	-0.465
858	ENSMUSG00000028989	ENSMUSG00000028989	Angptl7	1.1232	-0.6777	-0.6948	0.0903	-1.6327	-0.6568	0.7458	-1.3728	0.8353	0.9195	1.1603	1.4441
859	ENSMUSG00000030268	ENSMUSG00000030268	Bcat1	-0.7805	-1.8122	-1.5296	-1.7396	-3.8384	-2.8824	-0.4537	0.2281	-1.2337	-1.2213	-0.9608	-1.4572
860	ENSMUSG00000030768	ENSMUSG00000030768	Disp1	-1.6975	0.0453	-0.5206	0.9204	-2.2514	-0.7794	0.0568	-0.6104	0.1437	-1.4815	-0.0569	-2.6082
861	ENSMUSG00000048234	ENSMUSG00000048234	Rnf149	0.3406	1.1859	0.7907	0.1314	-0.4424	-0.54	3.6694	0.7887	1.1182	0.7816	0.9421	0.5739
862	ENSMUSG00000039904	ENSMUSG00000039904	Gpr37	-3.155	-2.6563	-1.4744	-0.5513	-1.6731	1.0427	-0.7983	-1.8067	-0.8126	-1.0018	-1.5881	-1.6963
863	ENSMUSG00000025779	ENSMUSG00000025779	Ly96	2.2468	1.7587	1.523	2.5221	1.8144	-0.7569	2.8898	2.654	3.0661	2.2456	3.3461	2.6041
864	ENSMUSG00000027035	ENSMUSG00000027035	Cers6	-1.0133	-1.4603	-0.3388	-0.9823	-2.0327	-3.4644	0.3699	-0.4217	0.2521	-1.2499	-0.3953	-0.2004
865	ENSMUSG00000071253	ENSMUSG00000071253	Slc25a16	0.195	1.0014	0.8968	-0.3437	-2.4717	-1.1578	0.4314	0.2661	1.2647	0.7954	0.3203	0.9592
866	ENSMUSG00000060882	ENSMUSG00000060882	Kcnd2	-0.6663	1.3576	0.543	-0.7129	-2.5444	-0.004	-0.6043	1.1119	0.2242	-0.2072	0.5283	0.9962
867	ENSMUSG00000057363	ENSMUSG00000057363	Uxs1	0.0746	1.0279	0.8093	-1.8315	-0.0306	-0.5083	1.0633	1.54	1.6639	1.1933	1.6688	1.5134
868	ENSMUSG00000030406	ENSMUSG00000030406	Gipr	-4.3853	-2.4048	-2.2966	-0.7608	-1.7792	-1.2156	-1.838	-2.1637	-1.0847	-3.2305	-2.0197	-3.6179
869	ENSMUSG00000003346	ENSMUSG00000003346	Abhd17a	3.8079	2.9875	2.9523	3.8444	3.4852	3.3069	2.8837	3.0796	1.0828	2.4534	1.815	0.4208
870	ENSMUSG00000008450	ENSMUSG00000008450	Nutf2	0.9505	3.6421	4.0863	1.4677	2.9057	3.0775	4.273	4.3139	3.3619	2.4552	3.8023	2.8687
871	ENSMUSG00000059811	ENSMUSG00000059811	Atl2	1.1309	2.2026	2.9273	1.2015	-1.1328	1.546	1.6359	1.9198	2.9513	0.8308	1.7058	1.5634
872	ENSMUSG00000041836	ENSMUSG00000041836	Ptpre	-1.8471	-0.0394	-0.0831	-1.3065	-1.9505	-0.0838	1.3155	-0.1765	-0.6604	-0.1352	-0.3792	-2.5125
873	ENSMUSG00000010097	ENSMUSG00000010097	Nxf1	5.6443	4.341	5.6186	5.6302	6.0377	5.7245	5.9049	5.6328	4.1558	3.6933	3.5883	3.0843
874	ENSMUSG00000018858	ENSMUSG00000018858	Mrpl58	4.6513	4.5766	4.0737	6.0462	4.4448	4.175	2.2299	4.7871	2.532	4.1964	4.7462	3.0204
875	ENSMUSG00000000627	ENSMUSG00000000627	Sema4f	-3.1467	-5.2908	-4.6482	-4.1344	-3.1048	-3.8008	-2.548	-2.6642	-5.5805	-4.8066	-2.6134	-3.586
876	ENSMUSG00000071661	ENSMUSG00000071661	Zbtb3	-1.3235	-2.632	-3.8153	-1.4619	-1.9898	-4.3012	-2.7877	-1.0981	-1.6648	-1.1401	-1.7252	-1.3124
877	ENSMUSG00000040146	ENSMUSG00000040146	Rgl3	1.9017	2.2222	1.6849	2.6949	0.2246	1.1538	1.5593	1.3663	0.9263	-0.2603	1.392	-1.0562
878	ENSMUSG00000050931	ENSMUSG00000050931	Sgms2	-2.0639	-2.7758	-1.715	-4.5008	-3.4689	-2.5048	-0.5489	-1.3586	-1.152	-1.8303	-2.3941	-1.8344
879	ENSMUSG00000042063	ENSMUSG00000042063	Zfp386	1.7116	3.0481	0.697	2.145	2.6716	2.1435	-1.147	1.8954	1.7911	1.314	1.5871	1.6278
880	ENSMUSG00000035799	ENSMUSG00000035799	Twist1	-0.6809	-0.0141	-0.6373	-2.6396	-2.198	-0.1791	1.1491	0.5225	0.099	-0.1758	0.0791	-0.2009
881	ENSMUSG00000019487	ENSMUSG00000019487	Trip10	5.0314	4.1009	5.1687	5.559	4.4264	3.7555	4.5429	4.6119	4.4127	1.4073	4.8326	3.7062
882	ENSMUSG00000028128	ENSMUSG00000028128	F3	3.0108	3.1785	3.9719	1.7931	1.0435	0.9654	3.6053	3.6746	3.8955	2.0319	3.2102	2.8767
883	ENSMUSG00000002808	ENSMUSG00000002808	Epdr1	-0.3349	1.2825	1.4224	-0.8601	-0.7349	-0.7223	1.945	0.9097	2.1315	1.0386	1.0574	0.9491
884	ENSMUSG00000028176	ENSMUSG00000028176	Lrrc7	1.3748	0.1761	1.3892	2.3086	2.0518	3.8304	2.6414	1.1484	2.1095	1.1143	1.2795	-0.043
885	ENSMUSG00000027706	ENSMUSG00000027706	Sec62	2.4544	5.0158	4.7992	3.7576	2.0108	3.6665	5.1124	4.8455	4.9344	4.3499	5.2039	4.6825
886	ENSMUSG00000078919	ENSMUSG00000078919	Dpm1	3.8555	4.5855	4.7339	2.0011	2.4745	3.3333	2.443	4.4812	3.0431	4.2143	4.0317	1.6982
887	ENSMUSG00000108265	ENSMUSG00000108265	Olfr318	-3.3209	-3.8742	-2.5055	-2.1258	-1.6578	-1.5048	-2.8932	-4.591	-2.5133	-4.3856	-3.9614	-3.9846
888	ENSMUSG00000026027	ENSMUSG00000026027	Stradb	2.1326	2.9642	1.4913	-1.4112	1.255	1.5325	1.8507	2.115	1.4553	1.0478	2.0386	2.0458
889	ENSMUSG00000029695	ENSMUSG00000029695	Aass	-3.4055	-2.5932	-0.9141	-2.8217	-4.3762	-3.4945	-0.7808	-2.3725	-2.4177	-2.4702	-1.8945	-1.4362
890	ENSMUSG00000025494	ENSMUSG00000025494	Sigirr	1.8397	-0.0703	-0.3558	1.4346	1.0481	-0.7225	0.963	0.8821	-0.9591	-0.9146	1.9492	0.9793
891	ENSMUSG00000026193	ENSMUSG00000026193	Fn1	2.8768	2.566	3.1018	2.4448	1.977	2.4215	6.2052	3.1953	3.4209	2.9714	2.9555	2.8476
892	ENSMUSG00000082286	ENSMUSG00000082286	Pisd-ps1	1.6427	1.1122	0.3766	0.8562	0.0622	-2.2643	0.8049	0.9305	0.5586	-0.0145	1.6229	1.484
893	ENSMUSG00000032336	ENSMUSG00000032336	Nptn	4.3882	6.5269	6.5933	3.9634	4.1445	5.4812	6.8802	6.2364	6.7365	6.2887	6.394	6.1455
894	ENSMUSG00000023977	ENSMUSG00000023977	Ubr2	2.7483	1.7014	1.8851	3.1585	1.6331	0.1159	0.1119	1.3813	2.7024	0.6453	2.2971	2.9254
895	ENSMUSG00000042203	ENSMUSG00000042203	Tbc1d22b	1.2356	0.6334	1.1451	1.8665	0.7067	1.0598	0.9676	0.5392	0.4665	-2.4605	1.0623	0.876
896	ENSMUSG00000042734	ENSMUSG00000042734	Ttc9	-0.0947	-0.4963	0.4606	-1.019	-1.7451	-2.0971	1.0903	-1.8286	0.2537	-1.1871	0.0771	0.5694
897	ENSMUSG00000038831	ENSMUSG00000038831	Ralgps1	-1.0896	-3.0584	-1.4237	-2.1152	-1.006	-4.0223	-2.6652	-1.9717	-1.5815	-2.0894	0.0718	-2.1874
898	ENSMUSG00000037185	ENSMUSG00000037185	Krt80	-1.8453	-4.0029	-1.602	-0.8188	-3.351	-2.4863	-0.5686	-2.1008	-1.4439	-1.9236	-1.2798	-0.5686
899	ENSMUSG00000071714	ENSMUSG00000071714	Csf2rb2	-0.9529	-1.6193	-2.2268	-2.1403	-1.6626	-0.8665	1.3838	-0.2749	-0.6721	-2.278	-2.083	-1.1671
900	ENSMUSG00000051851	ENSMUSG00000051851	Rtl8c	3.1003	2.6742	3.0481	2.9484	0.4518	0.6511	3.0288	3.0317	3.5691	1.21	3.0073	2.8642
901	ENSMUSG00000043673	ENSMUSG00000043673	Kcns3	-2.1741	-2.0103	-1.6121	-2.1483	-2.69	-4.4198	-1.317	-3.0186	-1.2064	-2.2709	-4.4141	-2.0008
902	ENSMUSG00000038022	ENSMUSG00000038022	Mindy4	1.2065	1.8868	1.3112	2.2626	1.396	-1.6581	2.0416	0.4696	2.0988	1.1062	0.8715	1.7148
903	ENSMUSG00000015342	ENSMUSG00000015342	Xk	-1.677	-0.9954	-2.4523	-1.2269	-2.7808	-3.8738	-1.6731	-1.0123	-0.9648	-3.9292	-2.1405	-1.4456
904	ENSMUSG00000041220	ENSMUSG00000041220	Elovl6	-2.1456	-2.6932	-2.713	-2.4736	-2.4361	-3.6739	-1.4479	-2.0558	0.6451	-3.0201	-2.2939	-2.4686
905	ENSMUSG00000116121	ENSMUSG00000116121	Gm49486	-3.4917	-1.7962	-1.0827	-1.6173	-3.5574	-1.8963	-0.1661	-1.202	-0.9173	-1.2463	-1.0299	-0.4431
906	ENSMUSG00000048378	ENSMUSG00000048378	Olfr1394	-2.5846	-3.1499	-2.0204	-1.2388	-2.5277	-2.234	-1.7349	-2.8438	-2.383	-4.2534	-2.0055	-4.9867
907	ENSMUSG00000020592	ENSMUSG00000020592	Sdc1	1.1096	0.3389	1.1559	0.2596	-0.6074	-1.6974	2.514	0.6018	1.2715	-0.19	0.0961	0.5573
908	ENSMUSG00000034353	ENSMUSG00000034353	Ramp1	1.1592	0.55	2.2252	0.2214	-0.2148	0.3146	1.1885	-0.639	2.4963	-0.4637	-0.6953	0.2306
909	ENSMUSG00000001750	ENSMUSG00000001750	Tcirg1	3.4859	2.5096	3.1315	4.7151	3.0077	4.5699	5.0259	1.9426	1.7867	3.0149	2.7611	2.6507
910	ENSMUSG00000038550	ENSMUSG00000038550	Ciart	1.5651	2.459	2.2849	2.7253	3.2438	1.5784	0.2812	0.2255	3.1445	1.7288	3.3441	2.5308
911	ENSMUSG00000069920	ENSMUSG00000069920	B3gnt9	0.6616	0.935	0.7819	1.13	-2.528	-0.0297	1.3281	0.8987	1.0762	1.0194	1.1456	1.1104
912	ENSMUSG00000021596	ENSMUSG00000021596	Mctp1	-2.1473	-0.0129	-0.0534	-1.8219	0.0563	-0.4619	0.6891	0.6405	-0.3015	0.5605	1.1886	1.1562
913	ENSMUSG00000038346	ENSMUSG00000038346	Zfp384	0.3401	1.3824	1.4404	0.4457	3.0645	2.4387	1.8343	1.6033	1.612	-0.9492	2.0308	1.0977
914	ENSMUSG00000020956	ENSMUSG00000020956	Dtd2	-1.9	-0.8892	-0.2724	0.1795	-1.26	-3.9084	-0.5973	-0.7015	-0.5318	-0.5361	-0.6345	-1.2612
915	ENSMUSG00000028180	ENSMUSG00000028180	Zranb2	1.4469	2.2248	2.4181	1.3308	-0.5212	0.5311	3.361	1.9055	3.0435	1.5056	1.9587	2.1686
916	ENSMUSG00000053134	ENSMUSG00000053134	Supt7l	1.2795	1.084	0.8176	0.8469	-1.6653	-1.8268	0.0135	-0.4843	-0.3241	1.0107	0.6758	-0.3381
917	ENSMUSG00000032018	ENSMUSG00000032018	Sc5d	-0.4774	0.2923	0.3889	-0.2755	-3.1528	-1.0282	0.4191	0.0796	0.971	-0.6304	-0.173	0.1566
918	ENSMUSG00000087610	ENSMUSG00000087610	Gm16253	2.0748	2.4857	1.2643	3.2483	1.9168	-0.9612	1.8443	2.1508	1.5989	1.3509	2.5389	2.6215
919	ENSMUSG00000039680	ENSMUSG00000039680	Mrps6	3.7841	4.5244	5.6421	4.3323	2.1012	2.8751	4.518	4.177	5.5426	2.9617	4.4791	4.5715
920	ENSMUSG00000036913	ENSMUSG00000036913	Trim67	-4.2629	-3.9261	-3.5181	-2.9284	-3.4714	-4.1767	-2.1608	-2.9334	-0.8286	-4.426	-2.2104	-3.3059
921	ENSMUSG00000034664	ENSMUSG00000034664	Itga2b	0.4534	0.5251	1.4303	-0.6126	1.8349	1.2959	1.6591	1.5388	-0.0765	-0.5975	-1.3913	0.2361
922	ENSMUSG00000025255	ENSMUSG00000025255	Zfhx4	-4.0347	-4.3446	-3.5347	-5.748	-3.974	-4.9942	-2.6983	-4.2952	-2.6294	-3.4381	-6.0001	-4.007
923	ENSMUSG00000030760	ENSMUSG00000030760	Acer3	-1.529	-0.393	-0.0775	-2.2255	-2.4319	-1.5267	0.922	-0.425	0.2483	-0.1124	0.1371	-0.1168
924	ENSMUSG00000051159	ENSMUSG00000051159	Cited1	-2.3423	-0.5816	0.6633	-0.7341	-0.4055	-0.9973	-0.1375	-0.5776	0.2968	-1.4344	-3.0015	-0.168
925	ENSMUSG00000005354	ENSMUSG00000005354	Txn2	5.9667	6.0431	5.9442	7.1624	5.5998	6.0553	5.822	5.6354	4.3801	5.6374	3.4602	3.8374
926	ENSMUSG00000031273	ENSMUSG00000031273	Col4a6	-0.9357	-3.0229	-0.1092	-1.6988	-2.5973	-2.0165	-0.2409	-2.1318	0.2839	-2.3845	-1.5584	-1.2526
927	ENSMUSG00000020902	ENSMUSG00000020902	Ntn1	1.4052	2.1786	2.2377	1.7395	0.8269	-0.186	2.3858	1.9355	2.4569	-0.6681	2.0417	2.4401
928	ENSMUSG00000015090	ENSMUSG00000015090	Ptgds	7.8347	9.3798	7.1398	8.6219	8.1268	5.9035	6.0845	7.8012	6.8571	7.9993	8.6174	6.9969
929	ENSMUSG00000029376	ENSMUSG00000029376	Mthfd2l	0.982	2.4574	1.892	-0.9553	-0.4717	0.0806	1.9512	0.606	1.8244	1.4475	1.5115	1.3888
930	ENSMUSG00000046733	ENSMUSG00000046733	Gprc5a	0.0154	-0.7971	-0.3981	-3.0731	0.1853	-1.7446	0.1742	-0.2384	-0.1783	-1.4436	-0.1696	0.7262
931	ENSMUSG00000056995	ENSMUSG00000056995	Olfr1178	-3.6574	-5.604	-2.2802	-2.7954	-3.3604	-2.0684	-2.5942	-3.2341	-4.7769	-3.9335	-2.4743	-3.0924
932	ENSMUSG00000021556	ENSMUSG00000021556	Golm1	0.1021	-1.4988	1.2175	-1.1366	-1.6663	-1.6744	0.1572	-0.2477	-0.1282	-0.092	0.4685	1.3841
933	ENSMUSG00000114413	ENSMUSG00000114413	Gm48364	0.938	0.4377	-0.8754	0.7838	-0.9181	-0.7862	0.0385	0.4666	0.849	-2.2547	0.0684	1.4508
934	ENSMUSG00000021256	ENSMUSG00000021256	Vash1	0.0963	-1.1731	-4.2371	-0.8878	-2.4412	-1.3982	-1.2026	-1.5076	-1.6027	-1.1455	-1.0618	-1.0329
935	ENSMUSG00000049892	ENSMUSG00000049892	Rasd1	0.3457	0.8353	0.9716	1.777	2.6636	1.9499	2.4014	0.5115	3.4009	2.7634	3.1762	2.3804
936	ENSMUSG00000009614	ENSMUSG00000009614	Sardh	0.8074	-0.262	0.3738	1.4347	0.6803	-0.4924	1.7266	0.9095	-1.7653	0.1401	1.2419	-1.0372
937	ENSMUSG00000030386	ENSMUSG00000030386	Zfp606	-0.3948	0.272	0.1208	0.1983	-1.4398	-0.8166	0.705	-2.8832	0.2364	0.7974	0.3047	0.148
938	ENSMUSG00000092074	ENSMUSG00000092074	Dynlt1a	2.2808	0.0418	2.353	0.9286	-0.6141	-0.1396	0.6065	0.2356	1.6033	2.2723	1.9043	1.4953
939	ENSMUSG00000036246	ENSMUSG00000036246	Gmip	1.4026	-0.2796	2.1446	2.502	0.7635	-1.0412	2.0857	1.7315	0.2852	0.6029	0.8729	1.0486
940	ENSMUSG00000024986	ENSMUSG00000024986	Hhex	-2.2603	0.2809	-2.5204	-0.7274	-0.4952	-0.056	0.1593	-1.3916	-0.1971	0.2965	0.6498	0.3106
941	ENSMUSG00000111314	ENSMUSG00000111314	Hhex	-2.2603	0.2809	-2.5204	-0.7274	-0.4952	-0.056	0.1593	-1.3916	-0.1971	0.2965	0.6498	0.3106
942	ENSMUSG00000002881	ENSMUSG00000002881	Nab1	1.7652	2.2392	2.2459	-1.1112	1.4611	1.2758	2.5436	2.3401	2.6849	2.6248	2.4235	1.6007
943	ENSMUSG00000024949	ENSMUSG00000024949	Sf1	2.7769	1.7984	1.6069	2.4692	1.0357	-0.7977	0.685	2.0992	2.2106	0.2423	2.2296	1.9092
944	ENSMUSG00000106722	ENSMUSG00000106722	Sf1	2.7769	1.7984	1.6069	2.4692	1.0357	-0.7977	0.685	2.0992	2.2106	0.2423	2.2296	1.9092
945	ENSMUSG00000024173	ENSMUSG00000024173	Tpsab1	0.0604	-2.5405	0.0927	0.653	0.3864	-0.2839	1.9673	0.4638	0.4204	0.6937	0.5928	0.8053
946	ENSMUSG00000021069	ENSMUSG00000021069	Pygl	1.1732	1.7675	1.3083	2.9423	0.6246	0.0259	1.9561	1.4646	3.6716	0.5966	1.4728	2.5741
947	ENSMUSG00000028414	ENSMUSG00000028414	Fktn	1.0296	0.8879	1.1319	1.1019	-0.5501	-0.1577	0.8223	1.1124	1.4137	-2.2941	0.4795	0.7777
948	ENSMUSG00000031161	ENSMUSG00000031161	Hdac6	2.2269	0.0152	1.7264	2.2702	1.6028	1.6869	2.1022	1.7558	1.3896	-1.2708	0.8842	0.649
949	ENSMUSG00000074358	ENSMUSG00000074358	Ccdc61	0.6596	0.9965	1.641	2.3448	1.208	0.1212	0.1532	0.9774	-1.7248	1.5923	1.5871	1.2213
950	ENSMUSG00000031673	ENSMUSG00000031673	Cdh11	-0.9388	-0.6556	0.9675	-1.8591	-1.1992	-1.3233	1.1285	-0.2761	0.5691	0.4025	-0.577	1.1731
951	ENSMUSG00000052496	ENSMUSG00000052496	Pkdrej	-2.8675	-1.49	-2.2999	-1.8377	-5.4061	-3.5007	-3.0058	-2.0039	-2.3466	-3.5304	-2.2908	-2.9529
952	ENSMUSG00000113750	ENSMUSG00000113750	Gm5628	0.9476	0.1584	0.7434	1.2985	0.4739	0.6015	0.6128	0.5316	-0.5891	-2.6538	0.3136	-0.5335
953	ENSMUSG00000029838	ENSMUSG00000029838	Ptn	2.2748	1.8688	2.5436	0.0926	0.2999	1.9668	3.4743	2.0493	3.3544	2.0386	2.9897	2.3154
954	ENSMUSG00000046541	ENSMUSG00000046541	Zfp526	-2.8811	-1.4448	-3.0373	-2.2876	-3.4159	-5.1389	-1.4337	-2.7268	-3.3169	-1.9578	-3.5773	-2.1572
955	ENSMUSG00000019761	ENSMUSG00000019761	Krt10	1.3717	2.4876	1.4239	1.1235	1.3661	-1.1261	2.7737	1.6639	0.068	0.769	1.9537	1.1832
956	ENSMUSG00000024513	ENSMUSG00000024513	Mbd2	2.6979	2.5909	2.7685	2.6678	3.3675	0.7204	4.1451	3.3389	4.0025	2.1164	4.4795	3.872
957	ENSMUSG00000035697	ENSMUSG00000035697	Arhgap45	2.0222	1.281	2.0267	2.4501	1.9854	2.5635	2.8045	1.7259	-0.5772	0.3553	0.7417	0.484
958	ENSMUSG00000021774	ENSMUSG00000021774	Ube2e1	2.5859	3.7412	3.6528	0.3493	1.8021	2.7898	3.7657	3.6855	3.6528	3.4573	3.6261	3.3462
959	ENSMUSG00000050558	ENSMUSG00000050558	Prokr2	-3.0041	-5.1598	-4.7577	-3.9954	-4.534	-5.2357	-2.1479	-2.8495	-2.8177	-3.0778	-3.2463	-4.4139
960	ENSMUSG00000022617	ENSMUSG00000022617	Chkb	4.0766	4.2126	3.8902	5.2261	3.2763	3.4498	2.8196	4.1531	2.6268	2.1389	2.2913	1.7061
961	ENSMUSG00000036334	ENSMUSG00000036334	Igsf10	-1.5394	-1.405	-0.955	-1.3922	-4.6683	-1.4979	-1.3383	-2.2348	-0.6762	-1.1433	-1.3181	-2.2284
962	ENSMUSG00000098132	ENSMUSG00000098132	Rassf10	-2.1253	-2.4264	-0.4491	-1.5168	-4.3942	-2.5011	-0.6724	-1.888	-1.8142	-2.9387	-1.6552	-2.487
963	ENSMUSG00000018774	ENSMUSG00000018774	Cd68	2.1263	2.9275	2.3958	3.0697	2.5807	1.4091	5.7818	2.4494	2.6057	2.815	2.6933	2.6172
964	ENSMUSG00000024659	ENSMUSG00000024659	Anxa1	3.3125	3.5701	3.7621	3.3172	2.6733	3.4034	6.6286	4.05	4.8785	4.4266	4.5184	4.6813
965	ENSMUSG00000014956	ENSMUSG00000014956	Ppp1cb	4.218	7.1062	6.7394	4.5422	4.462	5.4021	6.651	6.5153	6.5101	6.7255	6.6781	6.1887
966	ENSMUSG00000038181	ENSMUSG00000038181	Chpf2	0.3465	-1.0139	2.007	1.9742	0.5132	0.9988	0.8813	1.8304	1.5642	-0.6029	1.9932	1.6981
967	ENSMUSG00000028111	ENSMUSG00000028111	Ctsk	1.6403	1.7107	1.9253	1.3976	0.9615	0.4266	4.6597	1.69	2.3547	1.6149	1.5322	1.202
968	ENSMUSG00000060550	ENSMUSG00000060550	H2-Q7	1.9088	2.4691	4.9619	2.6759	1.3892	2.5246	2.3521	1.3696	1.8226	1.4655	2.0475	0.9492
969	ENSMUSG00000036062	ENSMUSG00000036062	Phf24	-1.6133	0.8175	-1.7913	1.0034	0.5008	0.0736	0.5957	0.9712	0.9664	-1.0463	-0.3369	-0.762
970	ENSMUSG00000044145	ENSMUSG00000044145	1810024B03Rik	-0.9087	-0.9671	-0.7308	-1.0937	-3.6493	-1.7389	-1.6558	-1.3853	-0.8968	-3.7948	-1.1554	-1.9195
971	ENSMUSG00000070777	ENSMUSG00000070777	Ceacam20	-1.4877	-2.6862	-3.2073	-0.8201	-2.2931	-1.1909	-2.4585	-4.2556	-3.2075	-1.6609	-1.3777	-1.3194
972	ENSMUSG00000001518	ENSMUSG00000001518	Itfg2	2.553	1.5002	3.2874	0.425	-0.0565	2.279	3.1834	2.3624	2.422	2.1246	1.0071	1.6259
973	ENSMUSG00000039621	ENSMUSG00000039621	Prex1	0.4813	-1.2155	0.7965	0.9885	0.2472	0.5026	1.3306	-1.5119	-1.9011	-0.1707	0.5371	0.3101
974	ENSMUSG00000003531	ENSMUSG00000003531	Dgcr6	0.4572	2.9557	-0.4371	1.8123	1.5462	-0.1549	2.2784	2.0237	2.271	1.5478	1.2653	0.7129
975	ENSMUSG00000111647	ENSMUSG00000111647	Dgcr6	0.4572	2.9557	-0.4371	1.8123	1.5462	-0.1549	2.2784	2.0237	2.271	1.5478	1.2653	0.7129
976	ENSMUSG00000066772	ENSMUSG00000066772	Obox3	-2.6749	-3.2547	-3.8629	-1.065	-0.7908	-2.2969	-3.8276	-1.1284	-1.86	-2.7557	-2.6697	-2.8804
977	ENSMUSG00000026705	ENSMUSG00000026705	Klhl20	1.0624	1.1354	0.3893	-1.0153	-1.4588	-0.3303	1.6949	1.413	0.6779	1.2936	0.9549	-0.5275
978	ENSMUSG00000044258	ENSMUSG00000044258	Ctla2a	3.1315	4.0367	5.2084	4.7236	6.9057	4.5766	4.5961	4.5866	4.878	4.3545	3.75	2.9094
979	ENSMUSG00000021456	ENSMUSG00000021456	Fbp2	2.1139	2.3151	1.0216	1.9517	1.4801	0.6235	-0.7902	2.0225	2.2271	1.938	2.7326	3.0094
980	ENSMUSG00000005575	ENSMUSG00000005575	Ube2m	4.5049	4.9803	4.0946	4.8039	2.9291	2.6467	1.9575	4.7768	2.8571	3.8644	3.0639	2.6413
981	ENSMUSG00000025903	ENSMUSG00000025903	Lypla1	2.3214	4.2843	3.8918	1.1326	1.4442	2.4217	3.7807	3.4232	3.7717	3.8973	3.1603	3.6556
982	ENSMUSG00000074527	ENSMUSG00000074527	Gm14296	-0.4221	-0.1782	0.4551	-1.541	-2.5177	0.4837	-1.2907	-0.5024	-0.0002	0.8063	-0.328	-1.9106
983	ENSMUSG00000039956	ENSMUSG00000039956	Mrap	2.2326	1.9483	1.7287	-0.7389	1.4648	1.12	2.7478	1.7304	3.5398	1.0153	1.8411	1.7012
984	ENSMUSG00000076617	ENSMUSG00000076617	Ighm	-1.205	-0.6741	0.8676	1.1559	-1.1995	0.5368	1.5248	-0.5079	0.1146	-0.4331	-0.8824	-1.6873
985	ENSMUSG00000040310	ENSMUSG00000040310	Alx4	-2.7799	-3.6664	-2.9408	-3.4999	-4.9902	-4.5745	-3.6533	-5.3198	-3.6069	-2.8409	-5.7698	-4.9496
986	ENSMUSG00000057193	ENSMUSG00000057193	Slc44a2	3.5478	2.1307	4.0315	0.4816	2.2965	3.2106	3.0815	3.3416	2.0355	1.314	3.3544	2.152
987	ENSMUSG00000046372	ENSMUSG00000046372	Gm5590	-3.3365	-3.2732	-1.5644	-0.7717	-3.6434	-2.7538	-1.0521	-1.9639	-2.897	-3.7944	-3.3295	-3.1261
988	ENSMUSG00000061816	ENSMUSG00000061816	Myl1	4.5076	6.0428	5.9828	6.3106	4.3191	3.4894	5.6719	5.286	7.3908	4.9785	5.8812	5.4797
989	ENSMUSG00000044641	ENSMUSG00000044641	Pard6b	-1.8151	-2.3817	-0.4831	-2.2018	-2.7791	-4.0569	-0.9501	-1.4814	-1.5357	-2.4925	-1.3848	-0.4507
990	ENSMUSG00000062585	ENSMUSG00000062585	Cnr2	-2.9623	-2.2844	-4.3923	-2.3611	-3.4007	-3.536	-0.7881	-3.7481	-2.9618	-1.7683	-1.5706	-2.173
991	ENSMUSG00000038095	ENSMUSG00000038095	Sbno1	1.8109	1.6273	1.8752	1.4776	-0.1448	0.2391	1.7755	1.7571	1.4825	1.1309	1.4268	-1.4842
992	ENSMUSG00000040747	ENSMUSG00000040747	Cd53	1.0293	1.9906	1.9932	0.3884	0.7694	1.4398	4.3199	2.3892	2.0178	1.7882	2.4882	2.6978
993	ENSMUSG00000103567	ENSMUSG00000103567	Pcdhga5	-0.6011	-4.4651	-2.0942	-1.3254	-1.0788	-1.5767	-1.2562	-2.6042	-1.7539	-3.002	-1.5991	-1.9681
994	ENSMUSG00000025362	ENSMUSG00000025362	Rps26	7.0985	6.2276	6.7772	8.0758	6.473	6.3921	6.7897	6.3224	4.0639	6.0693	5.8104	4.8643
995	ENSMUSG00000043668	ENSMUSG00000043668	Tox3	-3.3369	-0.7286	-0.602	-3.411	-2.2754	-0.8947	-0.474	-1.7764	-0.7443	-2.1085	-1.1788	-1.997
996	ENSMUSG00000032228	ENSMUSG00000032228	Tcf12	1.9093	0.0811	-1.5623	1.1312	1.1806	0.9868	1.7921	0.5715	2.0336	1.7456	1.8082	1.6181
997	ENSMUSG00000017740	ENSMUSG00000017740	Slc12a5	-3.286	0.2273	-0.1128	-0.0409	-0.8815	-0.8852	-0.4623	-0.9571	-0.3073	-0.1768	-0.1588	-2.2611
998	ENSMUSG00000002210	ENSMUSG00000002210	Smg9	-0.7587	-1.2114	0.5905	2.1707	1.5702	0.8734	0.9847	0.2518	-0.3866	-0.7851	0.5196	-0.4105
999	ENSMUSG00000025044	ENSMUSG00000025044	Msr1	-1.3875	0.1425	-0.0035	0.6919	0.2106	-0.0539	2.9704	1.5356	0.7043	0.5979	0.411	0.4852
1000	ENSMUSG00000060950	ENSMUSG00000060950	Trmt61a	-1.3574	-0.1182	-0.02	0.401	-2.7319	-1.1282	0.6085	1.1061	-1.1536	-0.2709	-0.5731	-0.3632
1001	ENSMUSG00000038658	ENSMUSG00000038658	Ric1	-0.4846	-0.5511	-1.2935	1.1003	-0.3461	-3.0183	-0.531	-0.8515	0.3074	0.1505	0.2661	0.0411
1002	ENSMUSG00000035873	ENSMUSG00000035873	Pawr	-0.5277	-0.1565	0.4767	-1.8017	-0.0765	-1.1541	1.1131	0.2466	0.9977	0.0379	1.1978	1.7648
1003	ENSMUSG00000055782	ENSMUSG00000055782	Abcd2	-1.3426	-1.0438	-1.4292	-1.7885	-3.2681	-1.8859	-0.8981	-1.7911	1.2065	-1.7626	-1.0863	-1.7874
1004	ENSMUSG00000031937	ENSMUSG00000031937	Vstm5	-0.1039	-1.8139	-1.4115	-0.6491	-1.9207	-0.7503	0.384	-1.014	-1.5688	-3.6465	-1.4057	-1.8053
1005	ENSMUSG00000042759	ENSMUSG00000042759	Apobr	-2.1483	-2.0501	-3.1798	-1.2926	-2.2283	-0.9973	0.2604	-1.1969	-1.3629	-3.6699	-1.954	-1.5339
1006	ENSMUSG00000015291	ENSMUSG00000015291	Gdi1	3.5488	3.1692	1.6983	3.5156	1.9939	0.8394	1.213	0.944	2.3622	2.1786	2.7701	3.6813
1007	ENSMUSG00000021998	ENSMUSG00000021998	Lcp1	1.0482	1.392	1.6928	0.9431	2.153	-0.2041	4.0959	2.2425	1.6815	1.878	1.5103	2.4254
1008	ENSMUSG00000038151	ENSMUSG00000038151	Prdm1	-1.3775	-3.2373	-4.2183	-2.7895	-2.3426	-1.3826	-1.3247	-2.2448	-2.4594	-0.5442	-1.1714	-2.4829
1009	ENSMUSG00000057342	ENSMUSG00000057342	Sphk2	1.9399	1.624	1.9239	2.3955	1.5614	1.3664	2.2853	1.2297	1.3377	0.7912	1.6948	-1.5348
1010	ENSMUSG00000027569	ENSMUSG00000027569	Mrgbp	3.0697	2.9902	2.6114	3.4188	1.8538	1.5456	1.8269	2.7561	2.0097	-0.2956	3.2655	2.68
1011	ENSMUSG00000024730	ENSMUSG00000024730	Ms4a8a	-1.5511	-0.804	-0.7328	-0.3678	0.7075	-0.619	0.6347	-2.803	0.5554	0.5298	-0.6023	-0.3561
1012	ENSMUSG00000036503	ENSMUSG00000036503	Rnf13	2.8516	3.175	1.9499	2.5332	2.0788	2.6569	3.8816	2.1311	3.9248	0.5712	3.7965	3.8883
1013	ENSMUSG00000033728	ENSMUSG00000033728	Lrrc14	1.0288	0.0547	-1.2884	0.3546	-1.6584	0.4577	1.5194	0.3544	1.2143	-0.2422	1.0809	-0.9333
1014	ENSMUSG00000025409	ENSMUSG00000025409	Mbd6	1.6049	1.6397	2.905	3.2109	1.771	2.0537	3.207	2.0482	0.838	0.9985	1.553	-0.3183
1015	ENSMUSG00000025766	ENSMUSG00000025766	D3Ertd751e	1.3629	2.0193	-0.4406	1.8379	1.1091	0.0561	-1.3545	0.2957	0.43	1.7638	1.3769	0.3857
1016	ENSMUSG00000022504	ENSMUSG00000022504	Ciita	-1.7942	-3.6833	-2.4646	-1.5245	-2.7548	-3.1969	-1.9334	-2.795	-3.1571	-5.1955	-3.004	-1.7306
1017	ENSMUSG00000005510	ENSMUSG00000005510	Ndufs3	6.1225	5.8983	6.2136	7.3144	6.2829	5.8423	4.8727	5.8123	3.8583	5.53	5.1026	3.7433
1018	ENSMUSG00000111727	ENSMUSG00000111727	Ndufs3	6.1225	5.8983	6.2136	7.3144	6.2829	5.8423	4.8727	5.8123	3.8583	5.53	5.1026	3.7433
1019	ENSMUSG00000055026	ENSMUSG00000055026	Gabrg3	-4.2527	-2.9442	-5.0147	-2.8915	-4.1941	-3.1542	-4.4077	-2.9279	-5.6251	-3.335	-2.2829	-2.8297
1020	ENSMUSG00000013936	ENSMUSG00000013936	Myl2	13.1699	14.1829	11.8789	13.4884	12.2316	11.5273	10.7826	13.2365	11.8039	12.5736	13.4099	13.648
1021	ENSMUSG00000038975	ENSMUSG00000038975	Rabggtb	3.3879	4.4338	3.9346	3.9365	3.2062	3.1227	4.1379	3.8464	4.6189	0.7519	4.3042	3.978
1022	ENSMUSG00000056917	ENSMUSG00000056917	Sipa1	3.5382	2.1735	3.1471	3.751	0.306	2.3625	2.3801	2.1734	0.7398	1.8659	2.6965	1.6972
1023	ENSMUSG00000078624	ENSMUSG00000078624	Olfr613	-1.5542	-0.9908	-1.6433	-2.3034	-2.5879	-4.8199	-0.8205	-1.8843	-1.6807	-1.5319	-1.969	-1.9927
1024	ENSMUSG00000026034	ENSMUSG00000026034	Clk1	3.4629	4.2443	5.6311	4.3071	5.9251	6.5512	6.55	5.4439	5.5887	6.1409	5.8696	4.1981
1025	ENSMUSG00000025350	ENSMUSG00000025350	Rdh5	1.257	0.3401	0.3388	2.6774	2.0529	-0.7405	1.2825	-0.3911	0.2838	-0.1795	1.3499	0.3056
1026	ENSMUSG00000042167	ENSMUSG00000042167	Tent2	1.7794	0.5602	0.1042	2.8071	2.8915	2.1018	2.303	2.6006	2.9945	0.8357	2.8947	2.8406
1027	ENSMUSG00000113263	ENSMUSG00000113263	Gm4811	-0.7301	-2.9783	-1.3281	0.17	-2.6743	-0.3585	-2.8201	-1.3337	-0.5108	-1.2389	-1.7709	-0.8075
1028	ENSMUSG00000018974	ENSMUSG00000018974	Sart3	0.4651	-0.2915	0.3859	0.7781	0.6572	-0.6231	-1.4132	-0.3578	0.395	-1.4132	-1.9219	-1.9861
1029	ENSMUSG00000036381	ENSMUSG00000036381	P2ry14	0.4517	1.0988	-0.524	2.0665	-0.0526	-0.7564	-1.2917	-0.0656	-1.6838	0.0904	0.5789	-0.2213
1030	ENSMUSG00000048481	ENSMUSG00000048481	Mypop	-0.5597	-2.0951	-0.2896	-0.0841	-0.8263	-3.3399	-1.0781	-0.33	-1.2441	0.3898	-0.0418	-0.9894
1031	ENSMUSG00000094344	ENSMUSG00000094344	Gm11942	2.8798	1.9789	1.0966	3.1469	3.0077	1.4216	2.6149	1.877	-0.046	0.5358	2.436	1.2926
1032	ENSMUSG00000023345	ENSMUSG00000023345	Poc1a	0.9756	-0.0069	-1.7025	0.8519	1.7879	1.4883	0.2031	-0.5396	1.5388	-0.4631	0.8467	0.6647
1033	ENSMUSG00000023972	ENSMUSG00000023972	Ptk7	-2.2231	-2.0472	-0.1078	-0.7635	-1.3099	-3.8978	-0.3533	-1.605	-1.0197	-1.8857	-1.12	-0.7715
1034	ENSMUSG00000034685	ENSMUSG00000034685	Fam171a2	0.4871	-0.283	-0.3614	0.1516	-0.866	-3.4506	0.0922	-0.2854	-0.2317	-0.8696	-0.077	0.066
1035	ENSMUSG00000020056	ENSMUSG00000020056	Washc3	2.406	3.5364	0.4072	4.0528	2.047	0.7669	2.0189	2.2432	2.7634	2.0348	2.8616	2.6225
1036	ENSMUSG00000051154	ENSMUSG00000051154	Commd3	4.6032	5.9304	5.3834	5.559	2.3524	4.2811	4.6249	5.0209	5.7747	4.0296	5.6494	5.6232
1037	ENSMUSG00000031227	ENSMUSG00000031227	Magee1	-1.6552	-0.8553	-1.1719	-3.8564	-1.434	-2.5397	-1.1403	-1.5492	-0.043	-1.7442	-0.3777	-0.6686
1038	ENSMUSG00000053310	ENSMUSG00000053310	Nrgn	1.4045	1.3082	1.5528	1.6601	4.4792	3.4689	1.6973	1.9143	1.9145	0.8712	1.2602	1.8594
1039	ENSMUSG00000039206	ENSMUSG00000039206	Daglb	-0.0847	-0.2798	-0.2386	0.2282	-0.935	-2.1763	2.0769	0.5688	0.4796	-0.8526	0.0338	0.2044
1040	ENSMUSG00000026494	ENSMUSG00000026494	Kif26b	-2.1699	-2.4144	-5.7804	-3.3013	-2.7805	-3.342	-2.179	-2.0629	-3.324	-2.3265	-2.4703	-3.0223
1041	ENSMUSG00000031292	ENSMUSG00000031292	Cdkl5	-4.2716	-1.9724	-1.3414	-2.92	-3.7955	-4.4899	-2.5537	-3.1197	-1.8328	-3.1357	-2.0887	-1.9062
1042	ENSMUSG00000096910	ENSMUSG00000096910	Zfp955b	0.4743	-0.8829	-2.1923	-0.6821	-2.0568	-1.3792	-2.6989	-0.303	-0.0928	-1.4229	0.2989	-0.4029
1043	ENSMUSG00000020627	ENSMUSG00000020627	Klhl29	-2.8911	-4.0396	-2.6432	-3.2857	-3.8415	-5.3999	-1.8001	-2.7253	-1.9039	-3.5512	-2.2387	-2.7304
1044	ENSMUSG00000031665	ENSMUSG00000031665	Sall1	-1.2254	-1.5852	0.9056	-1.8418	-0.5266	-1.9835	0.8365	0.1699	-0.9961	-1.412	0.2467	-0.3193
1045	ENSMUSG00000057614	ENSMUSG00000057614	Gnai1	0.5919	0.8138	1.0947	-1.1607	-0.8744	0.0835	1.9143	1.4471	1.8982	-0.39	1.0933	0.9824
1046	ENSMUSG00000022876	ENSMUSG00000022876	Samsn1	-1.3251	-2.9052	-0.931	-1.7042	-3.2503	-0.9472	-0.0131	-2.583	-0.4988	-1.9295	-1.3503	-2.6583
1047	ENSMUSG00000009670	ENSMUSG00000009670	Tex11	-2.1276	-0.8939	-2.3177	-1.5006	-3.0514	-2.1371	-4.2759	-3.3767	-2.865	-1.2011	-1.5368	-1.3098
1048	ENSMUSG00000042333	ENSMUSG00000042333	Tnfrsf14	-0.2831	-0.5565	0.6827	-0.8752	0.9818	-1.7583	-0.6123	0.693	-0.725	0.1193	0.787	-2.1845
1049	ENSMUSG00000033488	ENSMUSG00000033488	Cryzl2	1.3274	2.2251	2.6542	2.4133	1.6938	0.1929	2.5437	0.7502	2.5842	2.3832	1.463	-0.3741
1050	ENSMUSG00000111696	ENSMUSG00000111696	Gm47932	-3.5066	-1.7794	-2.6066	-3.0767	-3.4349	-1.8449	-2.8868	-1.2198	-4.2895	-1.6229	-4.1272	-3.4816
1051	ENSMUSG00000043068	ENSMUSG00000043068	Fam89a	0.0637	-0.3334	-0.7871	-0.3254	-2.8689	-1.988	-0.4775	-1.1728	-0.5863	-2.0123	0.3083	0.3962
1052	ENSMUSG00000022598	ENSMUSG00000022598	Psca	1.4302	0.9805	1.2725	2.1156	-0.204	1.5219	2.7007	2.1419	3.0918	1.9671	2.3007	-0.0991
1053	ENSMUSG00000052336	ENSMUSG00000052336	Cx3cr1	0.0689	-0.5688	-1.2058	-0.309	-0.5432	-0.2648	1.5166	0.1108	-1.1917	-1.9843	-1.7084	-1.9575
1054	ENSMUSG00000018171	ENSMUSG00000018171	Vmp1	3.0009	2.4694	3.1131	3.0035	2.569	1.5344	3.5028	3.7092	5.1701	3.2428	4.313	4.7265
1055	ENSMUSG00000027208	ENSMUSG00000027208	Fgf7	-2.3315	-2.0925	-1.0445	-0.628	-1.4352	-1.7548	1.0882	-1.3705	-2.1634	0.0795	-0.3438	-0.8632
1056	ENSMUSG00000028583	ENSMUSG00000028583	Pdpn	0.307	-0.1963	0.9159	-1.188	-0.8706	-2.0503	1.4995	0.1119	0.3248	0.4711	0.4155	1.106
1057	ENSMUSG00000096951	ENSMUSG00000096951	Pdpn	0.307	-0.1963	0.9159	-1.188	-0.8706	-2.0503	1.4995	0.1119	0.3248	0.4711	0.4155	1.106
1058	ENSMUSG00000028199	ENSMUSG00000028199	Cryz	-1.7908	0.9825	-1.2673	-1.0248	-2.7791	-2.302	-1.1598	-1.4001	-1.6332	-2.6674	-1.9035	-2.4793
1059	ENSMUSG00000030611	ENSMUSG00000030611	Mrps11	3.2476	3.4046	2.7906	4.0503	1.2089	1.9487	2.4356	3.0872	2.4421	0.5426	2.1804	1.3685
1060	ENSMUSG00000037172	ENSMUSG00000037172	E330009J07Rik	-1.9046	-2.128	-0.6756	-1.756	-2.3127	-3.6803	0.4463	-2.4563	-1.3545	-1.1232	-1.4867	-1.5395
1061	ENSMUSG00000038696	ENSMUSG00000038696	Mapkap1	3.1208	3.2153	3.2577	2.6412	2.3353	2.1556	-0.3242	3.0727	3.0155	1.4542	2.3721	2.668
1062	ENSMUSG00000026600	ENSMUSG00000026600	Soat1	-0.9149	-1.8537	-0.5388	-2.2246	-1.9367	-1.4692	1.3492	-1.4149	-0.1323	-0.3044	-0.9602	-0.0044
1063	ENSMUSG00000033581	ENSMUSG00000033581	Igf2bp2	-0.1439	-0.6301	-1.8955	-0.2404	-1.1392	-2.915	1.1023	-0.5608	-0.2107	-1.073	-1.4961	-0.4686
1064	ENSMUSG00000031861	ENSMUSG00000031861	Lpar2	-3.1648	-5.731	-2.7447	-2.9883	-2.7719	-3.1865	-2.9844	-2.6195	-3.9931	-5.2097	-3.233	-2.8364
1065	ENSMUSG00000031949	ENSMUSG00000031949	Adat1	-1.8063	-2.2413	-2.1209	-2.666	-4.1998	-2.0136	-0.5821	-3.4103	-1.1013	-2.7664	-1.099	-2.1431
1066	ENSMUSG00000032114	ENSMUSG00000032114	Slc37a4	1.4007	-0.388	1.6724	2.7485	-0.7414	0.5597	1.6094	2.0959	0.4288	1.402	1.3017	1.7199
1067	ENSMUSG00000074570	ENSMUSG00000074570	Cass4	-3.4881	-3.0662	-2.34	-1.0822	-1.8541	-1.9874	-0.4677	-3.7586	-3.1793	-2.9899	-2.1847	-3.3343
1068	ENSMUSG00000050556	ENSMUSG00000050556	Kcnb1	-0.5869	1.1569	0.3575	1.6329	-1.6924	-1.1987	-1.092	-0.0622	0.7022	0.224	0.6084	0.6042
1069	ENSMUSG00000042286	ENSMUSG00000042286	Stab1	4.8139	4.9011	5.3162	6.4045	4.1857	6.8395	5.5171	4.936	4.4248	6.0872	4.0212	3.4579
1070	ENSMUSG00000005087	ENSMUSG00000005087	Cd44	0.0086	0.1482	0.5917	-0.2832	-1.257	-0.0339	2.8935	1.2536	1.0835	0.7453	0.6427	0.9058
1071	ENSMUSG00000044150	ENSMUSG00000044150	Bclaf3	0.5204	0.6624	-0.0395	-0.9685	0.6693	-2.3034	-0.5273	0.7204	1.3475	-0.1016	0.8858	0.7804
1072	ENSMUSG00000024411	ENSMUSG00000024411	Aqp4	-3.2784	-3.4394	-0.4024	-2.6639	-1.219	-0.4556	-1.1031	-1.5409	-1.6464	-2.6258	-1.7939	-1.346
1073	ENSMUSG00000111485	ENSMUSG00000111485	Gm48443	-0.1384	-2.2543	-0.4449	0.1437	-1.8944	-0.8645	-0.7659	-2.8849	-1.1598	-0.0528	-0.8437	0.4157
1074	ENSMUSG00000030397	ENSMUSG00000030397	Mark4	1.8683	1.025	1.5566	2.5153	1.3964	1.1539	1.3782	1.4226	1.1853	-1.7508	1.0325	1.1901
1075	ENSMUSG00000021388	ENSMUSG00000021388	Aspn	3.2505	4.273	2.9421	2.2205	1.4458	3.3463	4.0532	3.8944	4.4244	4.6493	4.5731	2.7669
1076	ENSMUSG00000075122	ENSMUSG00000075122	Cd80	-1.6805	-2.2449	-1.8576	-1.0776	-2.1854	-3.8915	-0.814	-0.9241	-1.0396	-3.337	-0.7194	-2.0546
1077	ENSMUSG00000020063	ENSMUSG00000020063	Sirt1	1.4463	1.8877	1.7166	-1.7024	1.2161	0.8425	1.6939	1.7555	2.0288	1.8438	1.6673	1.5917
1078	ENSMUSG00000001018	ENSMUSG00000001018	Snapin	2.7486	4.207	3.5355	3.2021	2.4571	2.9244	2.7059	3.908	0.8897	1.1538	3.4679	2.2432
1079	ENSMUSG00000032218	ENSMUSG00000032218	Ccnb2	-1.0892	-1.0866	-1.6951	-0.8822	-3.0338	-2.7212	-1.2373	-3.3496	-1.2847	-1.1978	-3.7141	-1.5803
1080	ENSMUSG00000079484	ENSMUSG00000079484	Phyhd1	3.1299	3.9519	4.7101	3.9096	5.3371	4.2335	4.5753	4.2339	2.3963	3.8282	3.834	1.6695
1081	ENSMUSG00000113337	ENSMUSG00000113337	Gm19220	11.3962	10.0145	10.1904	12.6502	11.8047	10.4225	9.5574	9.7134	10.3498	10.4608	9.5733	9.3554
1082	ENSMUSG00000037944	ENSMUSG00000037944	Ccr7	-1.5577	-2.1277	-1.4021	-1.9596	-0.917	-2.6316	-0.5257	-2.8162	-1.0663	-1.3172	-4.2296	-2.0863
1083	ENSMUSG00000074359	ENSMUSG00000074359	Psg23	-2.2021	-1.8762	-1.6664	-0.2447	-3.4819	-3.0987	-1.1027	-0.7641	-1.1656	-2.7483	-0.8631	-1.1612
1084	ENSMUSG00000007379	ENSMUSG00000007379	Dennd2c	-1.277	-3.5495	-0.9292	0.1298	-1.0639	0.3019	-0.5913	-0.1574	-0.5093	-0.4718	-1.4096	-1.3504
1085	ENSMUSG00000051228	ENSMUSG00000051228	Nyx	-5.045	-2.4305	-4.2042	-1.4453	-3.4119	-3.0981	-2.5366	-2.2899	-2.0546	-3.5251	-3.1231	-3.8773
1086	ENSMUSG00000021886	ENSMUSG00000021886	Gpr65	-1.9029	-0.7373	-0.3524	-0.8634	-0.2365	-1.4878	1.9847	-0.5588	0.3458	0.0181	0.1693	0.4893
1087	ENSMUSG00000064202	ENSMUSG00000064202	4430402I18Rik	1.5438	2.0498	2.4977	1.7916	1.7218	-0.6678	-0.7268	1.8482	1.84	1.2165	1.3681	1.5678
1088	ENSMUSG00000043687	ENSMUSG00000043687	1190005I06Rik	2.0721	1.4912	0.6872	2.2764	0.9896	-0.1684	-1.3576	1.3525	1.9386	0.826	0.9934	0.8349
1089	ENSMUSG00000059273	ENSMUSG00000059273	Zc3h4	-1.038	1.0033	1.5398	1.2541	-0.281	1.064	1.823	1.2173	-0.3226	-0.1728	1.4346	-0.7966
1090	ENSMUSG00000028568	ENSMUSG00000028568	Btf3l4	1.5826	2.8472	2.6798	4.0038	0.4514	1.526	2.0689	2.2317	3.7613	1.4223	2.2365	2.8009
1091	ENSMUSG00000026980	ENSMUSG00000026980	Ly75	-4.3659	-2.7683	-1.9581	-3.7477	-5.2948	-2.9904	-2.0499	-3.0324	-3.777	-4.4477	-2.992	-2.715
1092	ENSMUSG00000021280	ENSMUSG00000021280	Exoc3l4	2.0626	1.6734	1.2173	2.6623	1.2331	0.6321	1.2785	2.293	1.3831	-1.0264	1.6504	0.0629
1093	ENSMUSG00000021549	ENSMUSG00000021549	Rasa1	2.4558	1.3941	1.6757	3.0428	2.9672	-0.4306	2.2723	2.5487	2.4498	2.7579	3.0503	3.0308
1094	ENSMUSG00000062743	ENSMUSG00000062743	Zfp677	-2.0152	-2.5663	-1.4249	-0.7932	-2.3271	-1.121	0.2009	-0.1625	-0.0791	0.0726	0.139	-0.4331
1095	ENSMUSG00000002833	ENSMUSG00000002833	Hdgfl2	2.3854	3.2942	3.4414	4.0329	3.2974	3.803	3.3882	3.0101	2.2729	2.8656	2.1993	0.2585
1096	ENSMUSG00000107411	ENSMUSG00000107411	Gm19040	-2.895	-3.8867	-1.8951	-2.7101	-3.2698	-3.5549	-2.7176	-4.1641	-4.1334	-3.9788	-5.5618	-4.7387
1097	ENSMUSG00000024921	ENSMUSG00000024921	Smarca2	2.3988	3.495	3.7885	1.0701	1.3731	0.7942	3.008	3.6405	2.6806	2.8784	3.1976	2.6139
1098	ENSMUSG00000006517	ENSMUSG00000006517	Mvd	1.4035	-1.7098	1.1442	1.8357	2.0342	1.9072	1.0617	0.886	0.9427	0.062	1.0196	1.1792
1099	ENSMUSG00000042331	ENSMUSG00000042331	Specc1	-3.7903	-2.2131	-3.7757	-2.9697	-4.958	-2.6324	-1.3496	-2.3061	-2.1829	-1.8456	-2.7956	-2.1302
1100	ENSMUSG00000003352	ENSMUSG00000003352	Cacnb3	1.2098	0.5328	0.7653	1.3511	0.683	-0.8798	1.4812	-0.6967	-0.0004	0.6642	1.3568	-1.6241
1101	ENSMUSG00000024959	ENSMUSG00000024959	Bad	1.4162	0.3214	2.5568	3.3284	2.1017	1.8075	1.1519	2.2733	0.9099	1.4693	-0.0507	0.3753
1102	ENSMUSG00000044864	ENSMUSG00000044864	Ankrd50	0.1818	-1.1014	0.2634	0.4133	-0.481	-1.6799	-0.0999	-0.0229	-0.2266	-2.9931	0.3151	-0.7502
1103	ENSMUSG00000073409	ENSMUSG00000073409	H2-Q6	2.9436	3.3816	6.2208	3.2433	3.1237	3.5683	3.7166	2.6004	4.0867	2.1479	3.6656	3.2943
1104	ENSMUSG00000092060	ENSMUSG00000092060	Bend4	-2.8745	-3.4458	-2.6358	-3.2661	-5.409	-4.097	-2.1441	-2.9136	-2.0888	-4.5441	-3.4922	-2.4202
1105	ENSMUSG00000030393	ENSMUSG00000030393	Zik1	-3.5677	-2.5607	-1.9498	-3.9571	-4.4997	-2.8578	-1.546	-2.0156	-2.3252	-1.3265	-1.848	-1.893
1106	ENSMUSG00000026357	ENSMUSG00000026357	Rgs18	-0.7708	-2.3541	-0.7563	-0.3833	1.1225	-0.0487	1.3984	-0.1517	-0.61	-1.4562	-0.216	-0.5202
1107	ENSMUSG00000056268	ENSMUSG00000056268	Dennd1b	-0.4112	0.5825	0.5636	0.0346	-0.2679	-0.4173	0.4398	0.5531	0.2649	-2.9919	0.6038	-0.519
1108	ENSMUSG00000113667	ENSMUSG00000113667	Gm47853	-1.2022	-2.0345	-0.4864	-0.5632	-2.0984	-0.7956	-0.2813	-1.5631	-0.5462	-3.8724	-1.0048	-1.3064
1109	ENSMUSG00000036446	ENSMUSG00000036446	Lum	3.8987	4.7456	4.6875	2.8782	2.4853	3.8218	5.3765	4.4077	5.4859	5.6701	4.9853	4.8209
1110	ENSMUSG00000074139	ENSMUSG00000074139	1700057G04Rik	0.2298	0.2727	0.6343	1.1611	0.3788	-2.3512	0.7065	0.3581	-0.5179	-0.2509	0.4497	-1.5229
1111	ENSMUSG00000045410	ENSMUSG00000045410	Akr1e1	-0.5842	-1.9597	-0.3643	1.317	-0.1446	0.1165	-0.3532	1.0116	1.5816	0.7011	0.9999	0.7588
1112	ENSMUSG00000061462	ENSMUSG00000061462	Obscn	4.6475	2.8198	4.8056	4.8443	3.0571	4.0653	4.7873	4.0656	3.3126	1.8137	4.3552	2.7654
1113	ENSMUSG00000026788	ENSMUSG00000026788	Zbtb43	1.5417	0.7936	1.3182	1.6596	0.7572	0.4758	0.6902	1.23	-0.6078	0.7113	0.5918	-1.9514
1114	ENSMUSG00000020455	ENSMUSG00000020455	Trim11	2.1717	1.0895	2.0548	2.3885	2.2056	1.1267	2.397	-0.066	1.6263	1.095	0.3057	-0.5364
1115	ENSMUSG00000052981	ENSMUSG00000052981	Ube2ql1	-0.1782	0.8204	-0.2518	-0.4573	-2.4646	-1.7313	0.0357	0.3246	0.9417	-1.005	-0.5155	-1.1381
1116	ENSMUSG00000028713	ENSMUSG00000028713	Cyp4b1	1.9754	1.8872	0.6774	2.1937	2.4654	0.8972	1.9089	2.6153	2.9602	2.7127	4.056	3.7651
1117	ENSMUSG00000059456	ENSMUSG00000059456	Ptk2b	0.2512	-0.2077	2.0659	-0.2166	0.6846	1.0419	3.0961	0.9616	1.2133	-0.1064	0.6826	-0.0085
1118	ENSMUSG00000032028	ENSMUSG00000032028	Nxpe2	-3.5252	-1.7829	-0.7042	-0.1059	-1.1419	-1.8283	0.0318	-0.9809	-0.2168	-0.1582	-0.989	-0.8788
1119	ENSMUSG00000034723	ENSMUSG00000034723	Tmx4	1.6324	2.3625	3.0271	1.168	-0.1423	0.6591	2.4361	1.891	3.5457	1.8199	2.2432	2.1296
1120	ENSMUSG00000025995	ENSMUSG00000025995	Wdr75	2.2057	2.8029	2.6326	3.1036	0.3372	1.4774	3.2059	2.0101	1.1132	3.2245	2.6235	0.7053
1121	ENSMUSG00000068816	ENSMUSG00000068816	Olfr152	-3.4797	-2.3852	-1.6557	-1.6469	-1.356	0.0145	-0.3937	-1.2565	-3.1942	-1.532	-1.4455	-1.4235
1122	ENSMUSG00000029380	ENSMUSG00000029380	Cxcl1	2.2946	2.237	4.3823	3.8173	4.1912	4.4396	5.2713	5.1656	4.3739	4.561	4.4343	5.1753
1123	ENSMUSG00000025102	ENSMUSG00000025102	3110040N11Rik	1.566	2.9837	3.2737	1.0238	1.7951	0.9957	2.2923	3.4292	3.454	2.2649	3.5481	3.6652
1124	ENSMUSG00000069806	ENSMUSG00000069806	Cacng7	-2.2252	-2.5672	-1.8102	-1.8786	-4.747	-3.3826	-3.9493	-4.0502	-2.189	-2.0955	-1.9162	-2.4975
1125	ENSMUSG00000096998	ENSMUSG00000096998	Cacng7	-2.2252	-2.5672	-1.8102	-1.8786	-4.747	-3.3826	-3.9493	-4.0502	-2.189	-2.0955	-1.9162	-2.4975
1126	ENSMUSG00000028967	ENSMUSG00000028967	Errfi1	5.2946	3.7859	4.9712	5.298	5.7161	3.8593	4.7861	5.7671	6.46	2.8794	4.3776	4.4419
1127	ENSMUSG00000020614	ENSMUSG00000020614	Fam20a	1.0854	-0.0422	1.0323	1.2121	-1.2109	-0.0674	0.2978	1.0312	-0.8879	0.8843	0.0802	-1.8061
1128	ENSMUSG00000029174	ENSMUSG00000029174	Tbc1d1	1.5298	1.2657	3.3745	1.6961	1.085	0.8867	3.4283	2.4361	3.5372	0.8751	2.4012	1.6567
1129	ENSMUSG00000030733	ENSMUSG00000030733	Sh2b1	1.1406	1.6389	2.2662	2.5666	0.7844	-0.6583	1.8145	1.6302	2.3912	-0.0442	2.2578	1.1278
1130	ENSMUSG00000027737	ENSMUSG00000027737	Slc7a11	-2.019	-1.8237	-2.7404	-2.1161	-3.0857	-4.3585	-0.3569	-2.8193	-1.377	-1.6404	-1.6997	-2.073
1131	ENSMUSG00000008668	ENSMUSG00000008668	Rps18	8.2761	8.2452	8.3477	9.2333	7.9318	7.6806	7.9402	8.1266	5.7842	8.0427	7.2986	5.8796
1132	ENSMUSG00000038173	ENSMUSG00000038173	Enpp6	-0.3251	-0.4563	1.4581	-1.3134	-1.0962	-0.8013	1.5339	-0.0055	0.4982	-1.1061	0.7494	0.7328
1133	ENSMUSG00000010461	ENSMUSG00000010461	Eya4	-3.8621	-2.833	-3.0505	-3.2364	-2.1522	-1.3465	-1.4286	-4.0744	-2.2966	-2.9334	-2.8332	-4.6259
1134	ENSMUSG00000029471	ENSMUSG00000029471	Camkk2	0.5091	-2.8608	-0.0662	-1.6127	-1.6063	-1.8816	-0.3161	-0.1917	0.0057	-0.6396	-0.4694	-1.6143
1135	ENSMUSG00000004098	ENSMUSG00000004098	Col5a3	2.7833	1.7886	0.8471	1.428	0.3048	1.3514	2.2078	1.9608	0.6496	-0.2208	0.9455	-0.5765
1136	ENSMUSG00000045215	ENSMUSG00000045215	Asxl3	-3.5485	-3.5384	-4.726	-4.5235	-5.0742	-3.7766	-5.2821	-2.696	-5.3454	-6.2178	-4.4533	-3.6291
1137	ENSMUSG00000095440	ENSMUSG00000095440	Fignl2	0.0199	-0.2133	0.518	1.2026	0.5759	0.1426	0.7933	0.3919	-0.2169	-1.4897	0.2416	-2.3877
1138	ENSMUSG00000018930	ENSMUSG00000018930	Ccl4	-0.0832	0.788	2.3219	0.9545	0.7798	-0.6442	2.3039	2.0364	0.9302	-0.1504	1.3537	1.9931
1139	ENSMUSG00000044646	ENSMUSG00000044646	Zbtb7c	-1.7339	-2.1459	-1.4865	-2.4007	-2.5327	-3.9786	-0.3436	-1.5746	-1.1619	-1.3963	-1.2675	-0.3366
1140	ENSMUSG00000013539	ENSMUSG00000013539	Tango2	2.5238	4.578	3.1868	4.6712	1.0911	2.128	2.6411	2.8165	3.7169	3.0708	3.3604	3.5361
1141	ENSMUSG00000098377	ENSMUSG00000098377	Tango2	2.5238	4.578	3.1868	4.6712	1.0911	2.128	2.6411	2.8165	3.7169	3.0708	3.3604	3.5361
1142	ENSMUSG00000044339	ENSMUSG00000044339	Alkbh2	1.1334	1.4534	1.7479	2.3601	0.5843	0.5434	2.2111	0.0699	0.7866	-0.7848	-0.5462	1.2268
1143	ENSMUSG00000049872	ENSMUSG00000049872	Calhm5	-1.505	-1.1438	-1.5582	-2.7671	-2.903	-2.2714	0.5601	-1.899	-0.5651	-2.721	-1.9981	-1.5122
1144	ENSMUSG00000028007	ENSMUSG00000028007	Snx7	0.5868	0.9948	1.0936	-1.2404	-0.9397	-0.9595	1.3137	0.0397	1.3065	1.4125	1.1739	0.9863
1145	ENSMUSG00000040985	ENSMUSG00000040985	Sun3	-0.3073	1.1908	-0.807	-0.0026	0.2712	-0.0707	-2.7539	-1.286	-0.0477	-1.1316	-0.0554	0.1848
1146	ENSMUSG00000028150	ENSMUSG00000028150	Rorc	1.3273	1.9847	2.4924	2.2129	1.1885	1.6052	0.3519	-1.0786	1.7718	1.0303	2.1441	2.1205
1147	ENSMUSG00000037979	ENSMUSG00000037979	Ccdc92	-1.4883	-2.2277	-0.982	-1.3737	-0.9763	-2.3357	-0.7939	-1.9145	-1.5008	-4.0787	-1.0459	-0.2244
1148	ENSMUSG00000036202	ENSMUSG00000036202	Rif1	0.7184	1.8199	2.1514	-1.5656	1.2323	1.6553	1.9279	0.9177	1.5869	1.8392	1.6125	1.7223
1149	ENSMUSG00000111917	ENSMUSG00000111917	Gm48793	-1.7499	-2.8268	-1.6433	-3.4898	-3.8946	-1.6392	-1.463	-1.1842	-3.772	-1.6459	-2.682	-1.4303
1150	ENSMUSG00000020709	ENSMUSG00000020709	Adap2	1.5225	0.7062	-0.2748	0.6372	-1.7777	-0.6116	0.5182	0.0252	0.759	-0.7039	1.0514	1.5968
1151	ENSMUSG00000026814	ENSMUSG00000026814	Eng	4.8175	4.5322	6.1075	5.1993	4.6053	4.2328	5.0594	2.5415	3.4842	3.4759	3.2736	3.7564
1152	ENSMUSG00000028370	ENSMUSG00000028370	Pappa	-3.0628	-4.6368	-3.9138	-5.4548	-6.0064	-4.1019	-3.192	-3.5033	-4.8562	-5.1451	-5.7095	-3.8889
1153	ENSMUSG00000041650	ENSMUSG00000041650	Pcca	3.832	4.562	3.8777	4.0695	2.7687	1.2751	1.6503	3.408	3.9685	2.9603	3.8321	3.5566
1154	ENSMUSG00000058331	ENSMUSG00000058331	Zfp85	-0.2402	-0.7414	-0.5635	-1.6589	-3.5324	-0.6352	-0.6023	0.2998	-1.1954	-1.7098	-0.2107	-0.9298
1155	ENSMUSG00000026303	ENSMUSG00000026303	Mlph	-1.8808	-2.5258	-1.3534	-2.6869	-2.7805	-2.2967	-0.2976	-1.0719	-1.3744	-3.9479	-1.0691	-1.4927
1156	ENSMUSG00000042473	ENSMUSG00000042473	Tbc1d8b	-0.938	-0.9601	-1.388	-1.8999	-3.77	-2.1248	-0.2909	-2.5116	-0.4221	-1.7505	-1.1918	-0.6704
1157	ENSMUSG00000022053	ENSMUSG00000022053	Ebf2	-0.7033	-0.436	-0.3222	-2.0089	-2.8944	-1.0001	-0.4588	-0.5072	0.9574	0.1326	-0.3058	-0.1255
1158	ENSMUSG00000035614	ENSMUSG00000035614	Togaram1	0.957	1.7386	2.2104	0.0558	-0.316	2.4946	3.0708	1.8195	1.613	2.4731	1.9485	1.8875
1159	ENSMUSG00000026768	ENSMUSG00000026768	Itga8	-0.2034	-0.0232	-0.4683	-0.1585	-2.0375	-1.203	0.1804	-0.8285	1.8652	-1.6314	-0.6414	-0.6937
1160	ENSMUSG00000004994	ENSMUSG00000004994	Ccdc130	1.9692	-1.3344	1.8424	2.5022	1.558	0.7886	1.6361	0.9019	1.5604	0.3274	1.4166	0.7977
1161	ENSMUSG00000006463	ENSMUSG00000006463	Zdhhc24	0.0339	-0.4381	0.1438	-3.1816	-0.9091	-1.4361	0.7302	-0.712	-0.2707	-0.0469	-0.2702	-0.3755
1162	ENSMUSG00000051550	ENSMUSG00000051550	Zfp579	2.1181	1.7747	3.8508	3.0213	1.5802	2.6494	3.3955	1.9738	3.3689	0.7829	2.0788	0.8502
1163	ENSMUSG00000025058	ENSMUSG00000025058	5430427O19Rik	-3.3787	-2.3717	-1.5712	-1.7663	-3.3013	-3.4072	-0.8331	-3.6333	-3.5514	-2.8712	-1.6551	-1.4568
1164	ENSMUSG00000051133	ENSMUSG00000051133	Gm6293	4.3677	4.4773	4.512	5.1969	4.3793	2.6678	4.3002	4.0221	3.9257	1.505	3.8993	4.6692
1165	ENSMUSG00000046909	ENSMUSG00000046909	Tefm	2.7326	4.2379	2.6346	3.4898	1.1873	1.6332	1.1696	3.6711	1.6037	2.2487	2.7094	2.8854
1166	ENSMUSG00000030846	ENSMUSG00000030846	Tial1	2.4089	2.2374	4.76	4.3997	3.9375	3.649	2.7784	3.8778	1.3113	3.5394	2.9423	2.7677
1167	ENSMUSG00000034663	ENSMUSG00000034663	Bmp2k	-1.4465	-1.2408	-0.823	-2.7705	-2.4344	-3.6494	-0.7163	-0.606	-1.347	-1.0007	-0.3115	-1.5616
1168	ENSMUSG00000036885	ENSMUSG00000036885	Arhgef26	-1.9404	-1.9877	-0.8962	-4.4937	-2.4601	-2.0514	-1.5532	-1.1978	-1.2109	-2.0382	-1.0589	-0.9414
1169	ENSMUSG00000028125	ENSMUSG00000028125	Abca4	0.691	2.138	0.4709	2.7745	1.9324	1.5129	-0.5928	0.6676	-0.2957	0.3239	0.9511	0.9369
1170	ENSMUSG00000042595	ENSMUSG00000042595	Fam199x	-2.2198	-1.4739	-1.2109	-2.5835	-3.8855	-2.3376	-0.7392	-1.3999	-0.6389	-1.0453	-0.6408	-0.8917
1171	ENSMUSG00000078878	ENSMUSG00000078878	Gm14305	2.3234	2.4135	-0.258	0.8822	0.8656	1.3123	2.534	2.9587	2.7561	1.8987	2.8017	1.5253
1172	ENSMUSG00000041654	ENSMUSG00000041654	Slc39a11	-0.8693	0.1483	-1.6212	-0.4427	-1.6523	-3.0994	0.3461	-0.5951	-0.4717	-0.7899	-0.0616	0.2101
1173	ENSMUSG00000054414	ENSMUSG00000054414	Slc30a7	0.4365	0.7715	1.6013	-0.8129	0.441	-1.6385	1.0689	1.3982	0.2918	1.2771	1.5256	1.1973
1174	ENSMUSG00000022105	ENSMUSG00000022105	Rb1	2.5797	-0.0139	2.8166	2.4014	1.6163	1.9443	1.6826	1.7374	-0.3637	0.8374	2.0692	2.0528
1175	ENSMUSG00000044177	ENSMUSG00000044177	Wfikkn2	-1.9146	-0.0318	-0.5809	-0.9187	-1.6508	-3.1722	-0.1226	0.1857	-0.0502	-0.9951	-0.2416	-0.5033
1176	ENSMUSG00000049904	ENSMUSG00000049904	Tmem17	-2.1558	0.0848	-0.5205	-2.5478	-1.5055	-0.9814	-0.1149	0.5951	-0.1518	-1.227	-0.1078	0.1919
1177	ENSMUSG00000037361	ENSMUSG00000037361	Sf3b6	4.5753	4.4685	4.4694	5.0629	3.7261	1.2733	4.5889	4.6624	4.6925	4.3839	4.5438	4.5167
1178	ENSMUSG00000079242	ENSMUSG00000079242	C730034F03Rik	-0.3734	-0.3872	0.2788	0.301	-1.3211	-1.1277	-2.7695	0.6664	-1.0426	0.1309	-1.1719	0.3143
1179	ENSMUSG00000073940	ENSMUSG00000073940	Hbb-bt	5.6693	6.7922	6.3677	7.3605	8.1719	6.6445	7.4205	7.5786	5.3622	5.1569	6.068	5.5016
1180	ENSMUSG00000020697	ENSMUSG00000020697	Lig3	0.8295	0.3814	0.6091	-0.6262	0.4829	0.5074	0.7955	1.3797	0.0501	1.5115	-0.5894	-2.0666
1181	ENSMUSG00000026380	ENSMUSG00000026380	Tfcp2l1	-5.8139	-5.3953	-3.4109	-3.6483	-4.7803	-4.9048	-4.3972	-4.504	-2.7123	-5.8943	-4.1487	-3.6462
1182	ENSMUSG00000081058	ENSMUSG00000081058	Hist2h3c2	0.2626	-0.4802	0.555	-0.5878	-2.4282	-2.1243	0.255	0.4869	-0.4839	-1.2478	0.1195	-0.8331
1183	ENSMUSG00000017716	ENSMUSG00000017716	Birc5	0.3765	-0.9087	1.1251	0.4683	-0.6346	-1.5588	1.5521	-1.54	0.1948	-0.4648	-0.8469	0.0315
1184	ENSMUSG00000007122	ENSMUSG00000007122	Casq1	3.0444	2.8699	2.567	2.4402	0.3496	1.3407	3.4738	4.0596	3.3426	2.5497	2.8055	2.1619
1185	ENSMUSG00000005413	ENSMUSG00000005413	Hmox1	2.3133	3.1552	3.21	2.9525	2.2698	0.8097	4.059	4.4972	3.5663	3.174	3.784	3.7949
1186	ENSMUSG00000074643	ENSMUSG00000074643	Cpne1	2.3881	1.7924	2.2095	2.4937	1.6699	1.4615	2.3981	-0.2411	1.8329	1.4642	2.3362	-0.4285
1187	ENSMUSG00000027282	ENSMUSG00000027282	Mtch2	3.6019	4.8582	4.5963	5.0388	4.4233	3.9031	3.3626	4.3927	4.1966	3.7875	4.5063	1.3197
1188	ENSMUSG00000111714	ENSMUSG00000111714	Mtch2	3.6019	4.8582	4.5963	5.0388	4.4233	3.9031	3.3626	4.3927	4.1966	3.7875	4.5063	1.3197
1189	ENSMUSG00000029163	ENSMUSG00000029163	Emilin1	2.807	2.926	3.2437	3.5941	0.0643	2.1369	3.635	3.1402	2.9289	3.4215	3.4302	3.3493
1190	ENSMUSG00000006906	ENSMUSG00000006906	Stambp	0.9421	-0.2099	1.3486	1.1912	-1.168	0.2543	0.5798	2.0915	1.9869	0.0513	0.8919	1.9088
1191	ENSMUSG00000032344	ENSMUSG00000032344	Cgas	-1.3357	-1.045	-3.397	-1.3621	-1.4174	-2.3635	-1.2365	-3.7627	-3.0265	-2.2032	-3.4707	-2.5212
1192	ENSMUSG00000080850	ENSMUSG00000080850	Gm12439	2.8819	3.2315	3.1531	1.3662	2.1065	0.6751	1.6266	3.3862	3.0945	3.1351	3.1752	3.989
1193	ENSMUSG00000062309	ENSMUSG00000062309	Rpp25	-0.765	-0.8439	2.0271	0.1104	0.3009	-1.1494	1.1742	-0.0004	0.7879	0.1511	1.1086	1.4348
1194	ENSMUSG00000025993	ENSMUSG00000025993	Slc40a1	0.8567	2.569	1.6122	0.6544	-0.513	-0.0917	2.1356	2.0101	2.2864	1.3181	1.8592	2.1077
1195	ENSMUSG00000031200	ENSMUSG00000031200	Mtcp1	0.9344	-0.8483	-1.182	-0.0303	-2.0895	-0.6844	-0.2932	-1.1187	0.1197	-1.9489	-1.4998	0.737
1196	ENSMUSG00000051768	ENSMUSG00000051768	Xrcc1	2.2368	1.8602	3.5309	4.3017	3.1435	2.9162	2.0412	2.9354	2.6534	2.2423	2.5782	0.3241
1197	ENSMUSG00000042743	ENSMUSG00000042743	Sgtb	-2.597	-1.7502	-1.3622	-1.2257	-3.1114	-3.8193	-1.7382	-1.849	-1.7923	-4.2778	-1.9988	-1.6707
1198	ENSMUSG00000051730	ENSMUSG00000051730	Mettl5	2.1403	3.9473	2.8407	0.6399	1.3808	2.9684	3.6851	3.176	1.698	3.2465	2.7628	2.0819
1199	ENSMUSG00000001016	ENSMUSG00000001016	Ilf2	2.9764	0.0481	2.8919	2.2874	2.4966	0.5971	1.816	2.2912	1.8058	0.3094	1.6486	1.186
1200	ENSMUSG00000069208	ENSMUSG00000069208	Zfp825	3.3719	2.8691	3.395	4.4852	3.33	3.3832	3.8589	3.5638	2.5282	3.1549	2.912	0.4335
1201	ENSMUSG00000017692	ENSMUSG00000017692	Rhbdl3	-0.2672	-0.5469	1.0761	-1.4094	-0.9552	-1.4525	0.2214	0.4681	1.5438	-1.3535	-0.6935	-0.0557
1202	ENSMUSG00000025804	ENSMUSG00000025804	Ccr1	-1.6227	-1.5334	-0.9645	-2.3328	-1.5468	-0.9921	0.6044	-1.2097	-0.3835	0.0571	0.1457	0.7571
1203	ENSMUSG00000024037	ENSMUSG00000024037	Wdr4	2.039	1.6349	1.1744	2.418	1.7278	1.4096	1.4459	1.4706	1.1067	-0.5306	0.9997	-0.9561
1204	ENSMUSG00000055067	ENSMUSG00000055067	Smyd3	-0.769	0.3761	-0.4287	-0.2716	1.1725	-0.0235	-1.8331	0.9253	0.1116	1.1386	-0.7381	-1.5319
1205	ENSMUSG00000038147	ENSMUSG00000038147	Cd84	-0.5348	-0.1058	-0.4444	-0.0392	0.6168	-0.468	3.0151	0.1426	0.3747	-0.3232	0.6624	0.891
1206	ENSMUSG00000034118	ENSMUSG00000034118	Tpst1	2.1355	1.9677	1.6785	-0.4774	1.4299	-0.0138	2.4683	2.0729	2.3023	2.2281	2.7262	1.9259
1207	ENSMUSG00000079283	ENSMUSG00000079283	2310009B15Rik	2.4527	3.2814	1.8842	2.707	1.8764	-0.1593	1.8609	1.5983	2.6588	2.0304	1.9067	0.2544
1208	ENSMUSG00000019102	ENSMUSG00000019102	Aldh3a1	-1.7899	-1.9249	-1.5396	-0.7602	-1.3153	-3.0271	-0.7091	-3.6248	-0.7381	-2.4566	-3.0387	-1.6241
1209	ENSMUSG00000019857	ENSMUSG00000019857	Asf1a	0.7221	1.7369	2.4438	1.6516	-0.7595	-0.4363	1.5231	1.5928	2.0247	0.7914	1.9029	1.4784
1210	ENSMUSG00000078808	ENSMUSG00000078808	Vmn1r58	-3.8753	-2.9213	-3.6667	-1.5787	-3.5453	-2.6479	-2.884	-2.4277	-3.5237	-1.7627	-0.6768	-2.0553
1211	ENSMUSG00000031438	ENSMUSG00000031438	Rnf128	0.0879	2.8194	1.9987	0.3853	0.95	0.2281	2.9015	1.8292	2.4013	1.8584	2.1062	1.4201
1212	ENSMUSG00000045165	ENSMUSG00000045165	AI467606	-0.99	-1.8219	-0.9349	-1.4123	-3.5104	-1.2253	0.68	-1.8255	-1.082	-2.0592	-0.7864	-1.4107
1213	ENSMUSG00000064326	ENSMUSG00000064326	Siva1	3.266	4.4405	3.8914	5.3233	4.5155	3.7377	4.2909	4.1244	2.8027	4.192	1.7752	2.642
1214	ENSMUSG00000047330	ENSMUSG00000047330	Kcne4	-0.1049	-0.2113	-2.3541	-0.4351	0.4333	-0.5079	1.7583	0.5487	0.0489	0.8163	0.403	0.0808
1215	ENSMUSG00000024873	ENSMUSG00000024873	Cnih2	-1.3242	-0.6569	0.622	-2.2981	-1.8241	-1.2358	0.769	0.3103	-0.5686	-0.6657	0.317	-0.2916
1216	ENSMUSG00000020451	ENSMUSG00000020451	Limk2	2.5291	1.2145	1.6805	2.2115	-0.0374	-0.1714	2.2528	1.4941	1.0748	-0.2274	2.0005	1.718
1217	ENSMUSG00000023571	ENSMUSG00000023571	C1qtnf12	0.9158	2.8068	0.9501	3.4578	3.1271	2.0254	3.2325	1.8557	2.8507	2.1907	1.8536	0.562
1218	ENSMUSG00000046314	ENSMUSG00000046314	Stxbp6	-0.2751	-1.0511	0.178	-0.3853	-1.2219	-0.2409	1.2931	1.1741	1.2812	1.4403	0.5294	1.3598
1219	ENSMUSG00000026343	ENSMUSG00000026343	Gpr39	-0.5167	-1.6293	-1.1544	-2.5913	-1.8228	-1.8802	-0.6543	0.9199	-0.3555	-0.1688	-0.1152	-0.4865
1220	ENSMUSG00000068580	ENSMUSG00000068580	Zfyve19	2.8419	2.8758	2.7819	3.9704	1.7998	1.4247	2.5432	2.7561	1.6968	0.7834	1.5889	0.7003
1221	ENSMUSG00000066595	ENSMUSG00000066595	Flvcr1	-0.4666	0.0232	0.9838	0.7621	-1.7042	1.3855	1.763	0.046	1.1335	-0.0843	0.7918	1.2993
1222	ENSMUSG00000071722	ENSMUSG00000071722	Spin4	-3.4607	-1.4541	-2.6645	-3.8167	-2.8039	-2.2394	-1.2919	-2.1236	-2.6076	-0.4658	-1.8795	-1.2352
1223	ENSMUSG00000041360	ENSMUSG00000041360	Pum3	1.5306	1.9534	3.2432	2.1209	1.1058	1.2319	2.6403	2.1934	4.5199	1.355	1.8424	1.6729
1224	ENSMUSG00000028453	ENSMUSG00000028453	Fancg	-0.917	-0.3169	-1.743	1.2362	0.0616	0.2003	0.6477	-2.0505	-1.2621	-0.5365	0.212	-0.1401
1225	ENSMUSG00000024910	ENSMUSG00000024910	Ctsw	-1.2589	-3.3987	-1.0112	-1.2337	-2.7861	-0.9079	-0.6589	-2.0861	-2.6677	-0.6118	-2.4936	-2.6729
1226	ENSMUSG00000039713	ENSMUSG00000039713	Plekhg5	2.623	1.2813	2.5315	3.1033	2.6762	1.8018	2.7289	1.3297	0.2786	1.0559	1.4839	0.2658
1227	ENSMUSG00000074971	ENSMUSG00000074971	Fibin	0.6312	1.0506	1.2539	0.0876	-0.1643	0.579	1.8637	0.9101	2.7405	3.0068	1.715	1.5617
1228	ENSMUSG00000022901	ENSMUSG00000022901	Cd86	-0.4124	0.2225	1.242	1.4038	2.3395	1.5511	1.8756	-0.4935	0.1555	-0.0875	-0.2711	0.6826
1229	ENSMUSG00000012443	ENSMUSG00000012443	Kif11	-3.774	-5.3467	-3.6422	-5.1484	-4.7064	-4.6476	-3.3312	-4.424	-6.53	-5.8499	-3.9679	-5.4629
1230	ENSMUSG00000111220	ENSMUSG00000111220	Kif11	-3.774	-5.3467	-3.6422	-5.1484	-4.7064	-4.6476	-3.3312	-4.424	-6.53	-5.8499	-3.9679	-5.4629
1231	ENSMUSG00000035042	ENSMUSG00000035042	Ccl5	-0.2638	0.5174	2.1472	0.3396	0.8768	1.7064	0.6349	-1.4567	-0.0208	-0.3611	-0.2868	0.7854
1232	ENSMUSG00000006014	ENSMUSG00000006014	Prg4	2.6926	2.649	1.7062	2.9645	2.6573	2.5904	4.3192	4.2853	4.3889	4.4297	4.416	2.8068
1233	ENSMUSG00000067818	ENSMUSG00000067818	Myl9	5.7429	5.3997	6.9749	5.765	5.1518	5.1482	7.1687	6.5385	7.5062	4.2391	5.7525	5.2972
1234	ENSMUSG00000034292	ENSMUSG00000034292	Traf3ip1	-0.5904	0.3014	0.2595	0.8847	-0.2743	-0.8663	0.0876	0.3335	-1.0228	-2.9034	-0.2867	-0.5554
1235	ENSMUSG00000047767	ENSMUSG00000047767	Atg16l2	2.7888	1.2473	3.0455	0.8581	2.4496	2.3826	3.1767	1.7809	0.5309	1.0358	2.2363	0.5485
1236	ENSMUSG00000042625	ENSMUSG00000042625	Safb2	2.9333	2.9363	4.0305	4.4106	3.7703	4.0174	4.3339	1.976	1.7114	3.0777	2.8434	1.8223
1237	ENSMUSG00000031134	ENSMUSG00000031134	Rbmx	2.2361	1.8617	1.7226	1.1665	0.7612	-0.6283	1.4338	1.7837	2.6561	1.8235	2.3644	3.0985
1238	ENSMUSG00000032271	ENSMUSG00000032271	Nnmt	1.1379	0.228	0.23	1.4038	-0.1019	-1.1752	2.2394	1.2155	2.2592	1.0187	0.8463	1.0647
1239	ENSMUSG00000071398	ENSMUSG00000071398	2410004P03Rik	-3.4397	-3.9836	-1.2268	-1.82	-2.0637	-4.0749	-1.5687	-1.4147	-1.8883	-2.1894	-2.5405	-2.1068
1240	ENSMUSG00000112129	ENSMUSG00000112129	Pbld1	-0.1165	-2.0666	-2.7263	0.0815	0.2354	-1.491	-1.6182	-1.2425	-2.0501	-2.3483	-1.5828	-1.7431
1241	ENSMUSG00000064294	ENSMUSG00000064294	Aox3	-1.6383	-0.9861	0.9275	-0.7092	-1.7753	-0.6427	1.12	-0.7446	-0.0198	-1.565	-0.0428	0.3716
1242	ENSMUSG00000021391	ENSMUSG00000021391	Cenpp	-0.0567	0.542	0.4876	0.8635	-1.6596	-1.8541	-1.43	-0.2575	0.4857	-1.166	0.3309	0.1666
1243	ENSMUSG00000043953	ENSMUSG00000043953	Ccrl2	0.4025	1.2457	1.8839	1.5668	0.882	-1.3691	2.0018	0.3017	2.1105	0.7861	1.4351	1.4462
1244	ENSMUSG00000030170	ENSMUSG00000030170	Wnt5b	-0.1383	-3.6812	-0.2964	-0.532	-1.0791	-1.5401	-0.5226	-0.7844	-0.2108	-0.4645	-1.3686	-0.8454
1245	ENSMUSG00000049551	ENSMUSG00000049551	Fzd9	-3.8673	-0.953	-2.0266	-2.2663	-1.5068	-2.194	-3.9891	-2.1018	-1.3895	-1.1287	-2.5533	-2.7241
1246	ENSMUSG00000025351	ENSMUSG00000025351	Cd63	4.6775	6.01	5.0591	5.5205	3.7454	2.8969	5.9005	5.7573	6.0458	4.927	5.4847	5.5896
1247	ENSMUSG00000062329	ENSMUSG00000062329	Cytl1	5.641	4.7005	6.5175	4.4875	4.088	3.4682	6.7007	5.555	5.9746	5.4507	5.534	5.7967
1248	ENSMUSG00000053004	ENSMUSG00000053004	Hrh1	-3.0884	-2.3286	-0.9324	-2.4872	-4.0269	-3.7258	-2.2258	-3.3442	-2.3173	-4.1627	-1.7452	-2.3282
1249	ENSMUSG00000049882	ENSMUSG00000049882	Vcpkmt	1.2895	1.1	0.9754	0.5312	-1.3243	-0.4632	2.0891	1.7986	1.3188	0.4841	1.5023	1.3057
1250	ENSMUSG00000003378	ENSMUSG00000003378	Grik5	1.5757	0.4667	-0.7316	2.0938	0.0241	0.5419	1.4128	0.8345	0.7133	-1.1053	1.2927	-0.3038
1251	ENSMUSG00000045761	ENSMUSG00000045761	Togaram2	-0.0191	1.1006	-0.3986	0.1386	-0.4309	-0.1223	1.8778	1.7362	0.6977	-1.265	0.9179	-0.5476
1252	ENSMUSG00000023262	ENSMUSG00000023262	Acy1	2.4246	2.7064	2.2795	3.5984	2.1278	2.6367	1.7653	0.0403	0.458	1.8619	2.3958	1.7987
1253	ENSMUSG00000026360	ENSMUSG00000026360	Rgs2	2.1202	1.2445	2.3176	1.6258	2.1957	2.6135	4.569	3.0293	4.2354	2.2322	2.7521	2.3384
1254	ENSMUSG00000000028	ENSMUSG00000000028	Cdc45	0.2353	-1.1434	-1.5209	-2.9757	-0.9525	-2.3982	-1.989	-0.2734	-0.4359	-1.1096	-1.4365	-0.0704
1255	ENSMUSG00000003949	ENSMUSG00000003949	Hlf	0.1635	0.1513	2.2832	0.6201	-0.0659	-0.5041	0.4711	-0.6361	1.7769	1.315	1.5339	1.7085
1256	ENSMUSG00000002885	ENSMUSG00000002885	Adgre5	3.7515	2.5824	2.4095	4.0794	2.69	2.79	2.733	2.6248	2.0653	0.901	1.8521	0.8219
1257	ENSMUSG00000043415	ENSMUSG00000043415	Otud1	2.4242	2.6068	5.2991	1.9475	3.6794	3.9001	3.0316	1.7754	3.3295	3.2534	2.5979	2.5334
1258	ENSMUSG00000018669	ENSMUSG00000018669	Cdk5rap3	2.6932	2.3823	3.1084	4.2175	3.2288	3.1515	3.456	2.411	2.064	2.3369	1.7784	0.4181
1259	ENSMUSG00000042254	ENSMUSG00000042254	Cilp	0.498	0.0075	-1.7061	-0.6601	-1.0721	-0.0865	1.1026	0.2769	1.5802	0.6655	-0.0882	-1.1073
1260	ENSMUSG00000078202	ENSMUSG00000078202	Nrarp	2.199	2.4301	-0.0621	1.9305	3.2303	1.5581	1.935	0.9567	2.7913	3.3013	2.7912	2.3466
1261	ENSMUSG00000038738	ENSMUSG00000038738	Shank1	-2.6479	-3.7526	-2.9348	-2.147	-1.1749	-0.5575	-1.7208	-2.2172	-2.1991	-3.0923	-3.026	-3.6839
1262	ENSMUSG00000051034	ENSMUSG00000051034	Zfp11	-0.6002	-0.8091	-1.335	-2.9035	-3.3448	-1.2339	-3.022	-1.3194	-1.7003	-0.7868	-1.3258	-0.7288
1263	ENSMUSG00000027952	ENSMUSG00000027952	Pmvk	2.0933	2.694	2.4449	1.7037	2.2921	-0.185	2.6305	2.1017	3.5423	0.9177	2.5362	1.4516
1264	ENSMUSG00000023951	ENSMUSG00000023951	Vegfa	5.419	4.7914	3.2493	5.0999	5.7088	3.5792	2.9299	3.1944	4.242	3.7969	4.8824	5.1691
1265	ENSMUSG00000005410	ENSMUSG00000005410	Mcm5	-0.5688	-0.4748	0.2707	0.6882	-2.689	-1.8456	-0.1975	-0.4679	0.4769	-1.0289	-0.0372	-0.7164
1266	ENSMUSG00000037905	ENSMUSG00000037905	Bri3bp	2.1543	2.7358	1.4694	2.4564	2.2545	1.294	-0.4393	1.9111	1.036	-0.0728	1.6815	1.3305
1267	ENSMUSG00000060131	ENSMUSG00000060131	Atp8b4	-1.9041	-2.8358	-2.2542	-1.8725	-3.0071	-1.6543	-0.0323	-1.1615	-3.5389	-2.8354	-2.1134	-1.2405
1268	ENSMUSG00000006218	ENSMUSG00000006218	Fam131c	-1.5767	-1.1361	-0.736	-0.9858	-1.0963	-2.833	-3.2895	-1.4124	-0.7075	-3.2357	-2.2853	-2.4519
1269	ENSMUSG00000100622	ENSMUSG00000100622	Gm20379	-1.6729	-1.2423	-0.8612	0.5334	-2.6025	-2.3035	-1.2275	-0.5994	-1.1247	-2.7712	-0.2921	-1.1338
1270	ENSMUSG00000020218	ENSMUSG00000020218	Wif1	1.5804	1.3088	-0.8693	-0.0681	-0.755	1.4176	0.319	1.3461	0.2786	0.6205	2.06	1.5431
1271	ENSMUSG00000037762	ENSMUSG00000037762	Slc16a9	-1.8056	-1.6407	-1.2183	-0.8797	-2.8589	-4.136	-1.6809	-1.1616	-0.5935	-1.7804	-1.6134	-1.0691
1272	ENSMUSG00000021786	ENSMUSG00000021786	Oxsm	-0.2314	0.6368	0.3099	-1.2651	-1.0516	-0.878	0.0389	0.0043	0.7864	-2.5776	0.3387	-0.0486
1273	ENSMUSG00000027455	ENSMUSG00000027455	Nsfl1c	2.6649	1.5911	2.6107	3.8306	3.3951	0.275	1.7521	1.6016	2.3204	2.9836	2.9591	2.0342
1274	ENSMUSG00000006204	ENSMUSG00000006204	5430419D17Rik	-1.967	-2.7782	-1.9275	-3.4829	-2.8106	-2.7536	-0.9555	-2.3469	-1.3296	-4.1634	-1.6436	-3.5139
1275	ENSMUSG00000003070	ENSMUSG00000003070	Efna2	-2.1339	-2.6904	-2.2379	-1.1055	-3.6682	-3.3677	-0.5206	-2.3677	-1.3847	-2.8008	-1.0825	-2.4311
1276	ENSMUSG00000071178	ENSMUSG00000071178	Serpina1b	0.5643	0.9982	0.4861	-1.4895	2.0025	-0.5433	1.8897	0.4166	0.5303	1.0381	0.9052	0.0447
1277	ENSMUSG00000089936	ENSMUSG00000089936	Gm16199	2.7371	4.6215	4.3644	4.2193	2.1649	2.9876	2.1483	3.8588	4.8589	4.2174	4.4835	4.0016
1278	ENSMUSG00000047216	ENSMUSG00000047216	Cdh19	-0.4949	0.3752	0.2674	-1.192	-1.0065	0.1981	1.0323	1.0691	1.4394	0.728	1.3425	1.7534
1279	ENSMUSG00000031373	ENSMUSG00000031373	Car5b	-0.856	-0.7416	-1.4863	-0.7365	-0.9122	1.3133	0.7608	-0.3691	1.3522	-1.0284	-0.0864	-1.0553
1280	ENSMUSG00000032034	ENSMUSG00000032034	Kcnj5	0.7538	1.3094	2.7111	1.5113	0.8848	-0.3533	2.0111	1.3128	3.1374	0.3058	1.3179	1.3939
1281	ENSMUSG00000024073	ENSMUSG00000024073	Birc6	1.9619	3.5598	3.4946	1.2531	1.3575	2.9574	4.0612	3.439	3.6068	3.0419	3.8725	3.4918
1282	ENSMUSG00000038900	ENSMUSG00000038900	Rpl12	2.1082	2.141	2.501	1.2641	2.3093	0.7668	2.2778	2.0539	1.4869	-0.0532	-0.4051	1.8148
1283	ENSMUSG00000038822	ENSMUSG00000038822	Hace1	0.4082	1.0716	1.7946	1.3543	-0.8196	-0.5435	2.066	1.4776	1.8311	1.6904	1.629	0.4099
1284	ENSMUSG00000040322	ENSMUSG00000040322	Slc25a24	0.765	0.3989	0.7786	-0.4833	-1.2003	-0.3163	2.2332	0.9288	1.1472	1.3857	1.3703	1.3324
1285	ENSMUSG00000030683	ENSMUSG00000030683	Sez6l2	1.7315	1.0028	0.6205	1.818	1.9247	0.5591	0.683	1.4223	0.5208	-0.5036	0.4161	-1.3176
1286	ENSMUSG00000070034	ENSMUSG00000070034	Sp110	1.3645	1.1289	1.1709	0.2384	0.6794	-1.9794	1.4494	0.2457	0.6001	0.4609	1.1783	1.5763
1287	ENSMUSG00000059939	ENSMUSG00000059939	9430015G10Rik	1.8814	-0.9436	1.5461	0.5497	1.3266	1.0706	2.0798	0.2315	-0.3261	0.651	0.2501	-0.4565
1288	ENSMUSG00000048047	ENSMUSG00000048047	Zbtb33	-1.4458	-0.9386	-0.4584	-2.6163	-1.8632	-1.7024	-0.3382	-0.7153	0.5296	-0.3538	0.0209	0.3825
1289	ENSMUSG00000044674	ENSMUSG00000044674	Fzd1	-0.9171	-0.7706	-0.8067	-1.5283	-2.6771	-1.9091	0.278	-1.5123	0.3066	-0.2858	0.0933	0.0946
1290	ENSMUSG00000032724	ENSMUSG00000032724	Abtb2	-0.9185	0.6467	-0.9308	-0.4377	-0.694	-2.9722	-0.0612	-1.2634	-0.5368	-0.6265	-1.2832	-2.2956
1291	ENSMUSG00000026222	ENSMUSG00000026222	Sp100	1.8741	1.3686	1.5882	1.2379	-0.7341	0.3219	2.1548	1.8166	2.0101	0.1824	1.8267	2.538
1292	ENSMUSG00000030316	ENSMUSG00000030316	Tamm41	2.0218	1.6942	0.2014	3.0175	2.883	1.4628	0.1794	2.1878	0.7606	0.9062	2.176	0.9756
1293	ENSMUSG00000002033	ENSMUSG00000002033	Cd3g	-1.9088	-2.1757	-0.631	-1.8204	-0.3578	-3.0936	0.5669	-1.1166	-0.893	-0.9686	-1.0635	-0.6557
1294	ENSMUSG00000040774	ENSMUSG00000040774	Cept1	2.9152	1.2892	2.4121	-0.56	1.3409	1.6198	2.8793	2.6245	2.3327	2.0673	2.0863	2.3699
1295	ENSMUSG00000074194	ENSMUSG00000074194	Zfp791	-0.1735	-1.1778	1.0793	-0.2977	-2.0081	-0.3322	0.6168	0.1746	0.6181	-0.7269	1.0158	0.9315
1296	ENSMUSG00000028455	ENSMUSG00000028455	Stoml2	4.5342	5.2898	4.4651	5.137	3.5346	1.7075	3.6317	3.8969	3.6166	3.8238	4.0217	3.0445
1297	ENSMUSG00000092212	ENSMUSG00000092212	Slc22a13b-ps	-0.8277	-2.0806	0.0506	-0.9337	-0.465	-2.1856	-0.0739	-1.0377	-1.3597	-3.1878	-1.4696	-2.0602
1298	ENSMUSG00000060935	ENSMUSG00000060935	Tmem263	1.6108	2.4415	2.7518	0.0329	0.0392	1.3326	2.533	2.3896	2.6815	2.3517	2.3247	1.7095
1299	ENSMUSG00000027562	ENSMUSG00000027562	Car2	-1.3281	0.8077	-0.7007	-0.6643	-0.4534	-1.966	1.0572	0.6723	0.7233	-0.4117	0.7213	-0.301
1300	ENSMUSG00000020532	ENSMUSG00000020532	Acaca	-0.2658	-1.1184	0.2684	0.0947	-0.8372	-0.5329	-0.058	-1.098	2.5127	-0.5128	-0.3085	-0.41
1301	ENSMUSG00000025817	ENSMUSG00000025817	Nudt5	0.6376	0.6349	0.6608	1.4287	1.0583	-0.3584	-1.9578	0.9638	1.5733	0.6651	0.8755	1.2983
1302	ENSMUSG00000043065	ENSMUSG00000043065	Spice1	1.4197	-0.1847	1.4261	2.7483	0.9278	1.5303	1.6758	1.8294	1.5206	-0.7723	2.0034	0.7941
1303	ENSMUSG00000019878	ENSMUSG00000019878	Hsf2	0.8241	1.235	1.375	1.1787	-1.2946	-0.7602	1.59	0.3458	1.5087	-0.0014	0.8017	1.6067
1304	ENSMUSG00000001349	ENSMUSG00000001349	Cnn1	0.7898	-0.0934	1.713	1.267	-0.1305	0.6539	1.3247	0.7488	2.6646	-0.0317	-0.2066	-0.6085
1305	ENSMUSG00000061028	ENSMUSG00000061028	Clasrp	2.4762	1.7351	3.5006	3.9051	2.0392	2.858	2.4389	2.8199	2.0988	1.8538	0.1461	2.0209
1306	ENSMUSG00000074865	ENSMUSG00000074865	Zfp934	0.1366	-0.1253	0.5816	0.1514	-0.7806	1.1703	1.1355	0.0638	1.3321	0.2346	0.3006	-2.1769
1307	ENSMUSG00000028959	ENSMUSG00000028959	Fastk	5.781	5.9709	5.6763	7.2827	6.0653	6.1092	5.7388	5.8708	4.4348	4.3094	5.4639	3.7557
1308	ENSMUSG00000071256	ENSMUSG00000071256	Zfp213	0.6834	0.0098	0.0321	1.1198	-2.5109	-1.0879	0.5422	0.4219	-0.3242	-0.5042	-0.2865	0.2637
1309	ENSMUSG00000021470	ENSMUSG00000021470	Ercc6l2	1.4654	1.1917	0.4354	1.8328	-0.2821	1.6411	1.9032	1.8316	1.4446	-1.0877	1.6456	1.6254
1310	ENSMUSG00000059060	ENSMUSG00000059060	Rad51b	-1.423	-0.9841	-1.6002	-1.0289	-3.3468	-1.4565	-1.2398	-2.0791	-0.8789	-3.501	-1.719	-0.3113
1311	ENSMUSG00000034641	ENSMUSG00000034641	Cd300ld	-2.3964	-0.7573	-1.3445	-1.3771	-0.7613	-0.8969	1.6641	-1.4399	-0.3987	-0.7473	-0.5412	-0.5531
1312	ENSMUSG00000045763	ENSMUSG00000045763	Basp1	-0.8419	-0.5255	0.0909	-0.2043	-0.1976	-0.4507	2.786	-0.3215	-0.1406	-0.5128	-0.6076	0.4349
1313	ENSMUSG00000030145	ENSMUSG00000030145	Zfp248	-1.4509	-1.0735	-0.3395	-0.9784	-3.333	-1.1216	0.0325	-1.0757	-0.7844	-2.4901	-0.3777	-0.4498
1314	ENSMUSG00000035919	ENSMUSG00000035919	Bbs9	0.6373	0.9994	0.9951	0.544	-1.1046	-1.5611	0.4986	0.4185	1.9023	0.6491	0.5292	1.2903
1315	ENSMUSG00000032690	ENSMUSG00000032690	Oas2	0.6965	1.4612	2.9157	1.9337	1.72	2.2121	1.5976	1.2416	-0.666	1.0049	1.7117	0.1421
1316	ENSMUSG00000030067	ENSMUSG00000030067	Foxp1	1.5672	1.2097	1.1103	1.8294	2.6192	1.1316	2.1488	1.2589	0.5956	1.5973	1.7887	-1.1964
1317	ENSMUSG00000006310	ENSMUSG00000006310	Zbtb32	-1.6947	-3.0495	-1.3267	-0.5647	-3.4392	-4.1473	-2.6228	-2.9629	-2.3147	-2.5594	-2.5697	-2.5472
1318	ENSMUSG00000113569	ENSMUSG00000113569	Gm48035	-1.6104	-1.4704	0.8369	0.5122	-1.0785	-0.6986	0.5198	0.4487	0.4725	-1.4614	-0.1911	0.6794
1319	ENSMUSG00000040592	ENSMUSG00000040592	Cd79b	-1.1794	-0.5256	-0.609	0.8347	0.7542	-1.1067	-0.9022	-0.4347	-0.5726	-2.8485	-0.095	-0.5809
1320	ENSMUSG00000027806	ENSMUSG00000027806	Tsc22d2	-1.0405	0.438	0.7202	-1.0912	-0.2433	-2.1372	0.3922	0.5162	0.8523	-0.1673	0.16	1.0633
1321	ENSMUSG00000037362	ENSMUSG00000037362	Ccn3	1.8114	1.4619	1.7614	0.3985	0.339	0.9559	3.3846	2.1009	3.215	1.4086	2.2877	1.8955
1322	ENSMUSG00000039826	ENSMUSG00000039826	Trub2	1.7586	1.9816	1.1498	2.0715	0.8839	0.9558	-0.8471	1.1787	-0.5066	0.8387	-0.0275	0.0508
1323	ENSMUSG00000023249	ENSMUSG00000023249	Parp3	3.7732	2.453	2.8017	3.1293	1.571	1.9404	2.6092	3.2644	2.2416	0.0391	2.4524	2.4997
1324	ENSMUSG00000035352	ENSMUSG00000035352	Ccl12	3.6872	1.717	3.6965	3.969	2.2847	2.8498	3.4563	5.3312	3.203	4.2197	3.7039	4.2175
1325	ENSMUSG00000051579	ENSMUSG00000051579	Tceal8	2.41	3.4951	4.3408	1.6535	2.4982	2.7643	4.4369	3.4419	4.7494	4.1001	3.9741	3.6364
1326	ENSMUSG00000025934	ENSMUSG00000025934	Gsta3	1.7399	2.232	4.3048	2.9216	1.7904	2.033	3.4447	2.8244	3.1653	3.3495	3.6756	4.6599
1327	ENSMUSG00000054763	ENSMUSG00000054763	Defb42	-2.8469	-2.8017	-3.6678	-1.887	-3.428	-3.7174	-2.0133	-2.3639	-1.2837	-2.477	-4.1111	-4.3021
1328	ENSMUSG00000030292	ENSMUSG00000030292	Smco2	1.1684	-0.5797	1.0899	0.1434	1.6062	2.4518	0.0545	1.4055	-0.2534	-0.5783	0.8041	1.1406
1329	ENSMUSG00000026784	ENSMUSG00000026784	Pdss1	2.0096	2.1963	3.0059	2.7315	-0.0371	2.5457	0.049	2.2278	1.6261	2.0205	1.8235	2.1516
1330	ENSMUSG00000020737	ENSMUSG00000020737	Jpt1	5.642	6.0932	6.1412	6.9574	5.2569	4.6825	4.2622	5.6175	4.0307	4.9502	4.6173	3.8577
1331	ENSMUSG00000043621	ENSMUSG00000043621	Ubxn10	-0.3897	-1.3075	-2.0461	-2.0193	-1.3442	-1.3912	-0.636	-3.1148	-1.1514	-1.696	-0.7117	0.6228
1332	ENSMUSG00000046785	ENSMUSG00000046785	Epm2aip1	-0.492	-0.3373	-0.0209	-0.1271	-1.7896	-1.3696	0.4055	-0.1711	1.4941	0.0797	0.0145	1.4271
1333	ENSMUSG00000029478	ENSMUSG00000029478	Ncor2	1.5894	0.8619	2.064	0.9087	0.6645	1.5735	2.2741	1.5466	1.9231	-1.3164	0.8125	1.4269
1334	ENSMUSG00000061477	ENSMUSG00000061477	Rps7	7.9615	8.1119	8.2136	8.7359	7.8489	7.6565	8.0743	8.1147	5.7858	7.5962	6.8336	5.7637
1335	ENSMUSG00000027510	ENSMUSG00000027510	Rbm38	2.9669	1.7726	1.3555	3.9048	2.1936	0.7419	1.0879	1.2046	2.3969	1.7055	3.0127	2.7433
1336	ENSMUSG00000046694	ENSMUSG00000046694	Tent5b	-3.8763	-2.1093	-0.5726	-2.2711	-2.2553	-2.5358	-0.679	-1.3152	-0.7193	-2.3719	-1.7582	-1.9315
1337	ENSMUSG00000030035	ENSMUSG00000030035	Wbp1	3.8138	3.7806	3.551	4.9813	1.5161	3.4096	3.7697	3.8324	2.368	2.6605	3.1457	2.0811
1338	ENSMUSG00000029034	ENSMUSG00000029034	Ints11	0.8881	1.2396	1.8748	0.2209	-0.4371	2.1595	-0.4214	0.199	0.3587	2.3999	1.019	0.4621
1339	ENSMUSG00000019194	ENSMUSG00000019194	Scn1b	2.4062	2.8025	1.3594	2.5049	1.9661	-0.555	1.7017	2.2173	3.0324	2.7565	2.2293	1.9581
1340	ENSMUSG00000091577	ENSMUSG00000091577	Gm6211	-1.1674	-1.8619	-0.3834	-0.5664	-2.3024	-1.7761	-0.9431	-3.7361	-0.711	-1.887	-0.6803	-1.5134
1341	ENSMUSG00000048572	ENSMUSG00000048572	Tmem252	1.5392	2.2989	2.3253	0.904	0.7939	-0.0498	2.2274	2.2669	3.4946	1.2788	2.2196	2.3153
1342	ENSMUSG00000001288	ENSMUSG00000001288	Rarg	3.0001	-0.7032	2.2758	2.2122	1.2947	0.8937	2.0245	1.6519	1.9365	2.1069	2.064	2.4278
1343	ENSMUSG00000055826	ENSMUSG00000055826	Tescl	-0.1815	0.7082	-0.7665	1.4348	0.2391	-1.2076	-2.2948	-0.0773	-0.4046	-0.6747	-0.8318	-0.1979
1344	ENSMUSG00000024030	ENSMUSG00000024030	Abcg1	-0.89	-0.6634	-0.4898	-0.7186	-0.8352	-2.0582	1.3466	-0.5013	-1.2246	0.5923	0.715	0.3008
1345	ENSMUSG00000033862	ENSMUSG00000033862	Cdk10	3.8232	3.1344	3.8415	4.5838	3.836	4.2019	4.11	3.8037	3.2116	1.1198	3.8876	2.3582
1346	ENSMUSG00000082214	ENSMUSG00000082214	Gm15009	2.2433	1.0076	2.5546	3.5529	2.7605	3.6515	3.5328	2.1416	0.9117	2.1438	2.0725	1.345
1347	ENSMUSG00000040570	ENSMUSG00000040570	Rundc3b	-2.0859	-2.6676	-1.4228	-3.7916	-3.3543	-3.9864	-1.2369	-3.6664	-2.3811	-2.918	-2.2283	-1.6266
1348	ENSMUSG00000024640	ENSMUSG00000024640	Psat1	0.0926	-0.8621	1.3107	0.967	0.1536	-1.0012	0.831	0.8652	2.0723	1.4355	1.1916	-0.2147
1349	ENSMUSG00000002083	ENSMUSG00000002083	Bbc3	1.6761	-0.4811	-1.4111	0.4522	-0.6969	-1.1695	0.6979	-0.3923	-1.2669	-1.3111	-0.285	0.1376
1350	ENSMUSG00000102742	ENSMUSG00000102742	Pcdhga11	-1.9866	-4.5329	-2.5782	-3.3789	-1.9368	-3.6234	-1.3178	-3.2472	-2.2188	-4.0657	-2.6487	-2.833
1351	ENSMUSG00000041084	ENSMUSG00000041084	Ostc	3.5237	3.9117	3.6907	3.0343	2.1365	1.3091	4.3519	3.9728	4.5014	3.4207	3.9361	4.2421
1352	ENSMUSG00000025487	ENSMUSG00000025487	Psmd13	3.357	3.6526	3.2943	2.3405	0.4957	1.5776	3.3228	2.0787	3.0523	1.7672	2.0267	1.8812
1353	ENSMUSG00000029265	ENSMUSG00000029265	Dr1	0.9018	1.8732	1.8621	-0.4589	-0.4554	0.2003	2.1114	1.1518	1.7405	1.8072	1.9202	1.7345
1354	ENSMUSG00000053441	ENSMUSG00000053441	Adamts19	-1.6561	-1.4015	-0.0017	-1.0545	-0.6815	-0.4352	0.0771	0.084	1.0295	-2.3273	-1.5834	-0.4976
1355	ENSMUSG00000050192	ENSMUSG00000050192	Eif5a2	-3.7981	-2.5638	-2.1807	-1.3642	-3.1479	-3.092	-1.7788	-1.7052	-0.5973	-1.0793	-1.943	-1.4114
1356	ENSMUSG00000022231	ENSMUSG00000022231	Sema5a	-2.4507	-2.5242	-1.9633	-3.1081	-4.394	-3.8802	-1.5404	-3.5468	-1.3133	-2.533	-2.3616	-1.9035
1357	ENSMUSG00000005667	ENSMUSG00000005667	Mthfd2	0.5864	0.4369	-0.1764	0.2006	-2.2323	0.4276	0.9797	1.1255	0.4771	0.0365	0.3008	-1.2307
1358	ENSMUSG00000040710	ENSMUSG00000040710	St8sia4	-0.5614	0.7891	-0.2704	-0.2569	-0.9311	-0.1368	1.2847	1.0727	0.8652	1.8136	1.5792	1.5043
1359	ENSMUSG00000021806	ENSMUSG00000021806	Nid2	2.959	0.3868	2.2496	2.5834	0.1329	1.0878	2.319	1.3763	2.5983	0.6574	1.8819	1.2653
1360	ENSMUSG00000049098	ENSMUSG00000049098	Olfr147	-4.8499	-3.1081	-1.9513	-3.2132	-3.7759	-3.8752	-1.9486	-2.7834	-2.1791	-3.3509	-1.8502	-2.2223
1361	ENSMUSG00000003752	ENSMUSG00000003752	Itpkc	-0.7487	0.0104	0.9596	-0.6552	1.4577	0.1016	0.1771	0.0684	0.1113	-1.6721	-0.4074	-1.7778
1362	ENSMUSG00000037761	ENSMUSG00000037761	Actr5	1.1275	0.054	0.4253	0.4805	0.4368	0.8565	0.75	1.1016	0.0667	0.2997	-0.4038	-2.3984
1363	ENSMUSG00000022768	ENSMUSG00000022768	Ccdc116	-3.7231	-3.4621	-3.3025	-3.1256	-2.6749	-2.2025	-2.5277	-1.6417	-2.2313	-3.7952	-1.3974	-4.5651
1364	ENSMUSG00000034957	ENSMUSG00000034957	Cebpa	1.4162	1.3082	0.3626	0.3945	0.2599	-1.2611	2.0598	0.1545	2.2359	0.3919	0.6414	0.6026
1365	ENSMUSG00000051427	ENSMUSG00000051427	Ccdc157	1.9513	-0.3735	1.659	1.7509	1.0424	1.3436	1.8168	0.79	0.9142	0.8557	0.9811	-1.2605
1366	ENSMUSG00000061048	ENSMUSG00000061048	Cdh3	-1.6247	-2.7723	-1.9589	-1.0171	-1.1696	-3.1403	-0.7731	-2.0578	-1.5437	-3.8824	-2.4794	-1.2565
1367	ENSMUSG00000022781	ENSMUSG00000022781	Pak2	0.2687	-1.7148	1.1369	0.9055	1.5475	1.7116	1.4177	0.3493	0.108	0.0253	0.7373	-0.0896
1368	ENSMUSG00000025352	ENSMUSG00000025352	Gdf11	-1.5137	-1.5495	-3.264	-2.0852	-4.6328	-3.0172	-2.2457	-2.3575	-2.3382	-1.2991	-2.1797	-1.524
1369	ENSMUSG00000113606	ENSMUSG00000113606	Gm47441	6.7747	6.8486	7.0645	6.9763	6.9049	7.0251	6.1374	6.6797	7.6002	3.9312	7.2965	7.1373
1370	ENSMUSG00000031748	ENSMUSG00000031748	Gnao1	0.4028	0.6435	2.2626	0.8201	0.3255	1.012	2.4758	1.112	3.3991	0.8866	1.3599	0.7508
1371	ENSMUSG00000031641	ENSMUSG00000031641	Cbr4	3.6649	3.9677	3.0419	3.3482	1.6473	1.391	1.2747	2.5624	3.5357	2.7815	2.7815	3.807
1372	ENSMUSG00000091275	ENSMUSG00000091275	Gm3248	-0.6372	-1.1897	-0.4624	-0.5257	-2.3654	-1.4656	-3.5919	-2.69	-1.6129	-1.491	-2.0166	-2.1623
1373	ENSMUSG00000015672	ENSMUSG00000015672	Mrpl32	3.8648	4.5331	3.0747	4.3931	2.8065	2.0718	1.8542	3.8029	4.4514	3.6155	4.3929	4.279
1374	ENSMUSG00000048332	ENSMUSG00000048332	Lhfp	2.2544	4.0113	3.4033	2.1881	1.8208	2.1932	4.6601	3.9162	4.1071	3.7149	3.671	2.7304
1375	ENSMUSG00000046338	ENSMUSG00000046338	Gpat2	-3.0589	-4.6326	-3.224	-3.4742	-2.4211	-2.4062	-1.8715	-2.7347	-4.896	-2.1284	-3.7401	-2.9024
1376	ENSMUSG00000062563	ENSMUSG00000062563	Cys1	-0.1171	0.9666	2.0314	2.4106	0.6228	-0.4173	1.0968	0.7752	1.6072	1.7116	2.3042	2.2082
1377	ENSMUSG00000109929	ENSMUSG00000109929	Gm45268	1.1645	1.3812	0.4214	1.2771	2.1096	0.6223	0.968	0.4373	1.7502	-0.4764	-0.8825	2.1106
1378	ENSMUSG00000021134	ENSMUSG00000021134	Srsf5	4.9331	4.674	5.1423	3.8198	3.8002	3.1482	4.8447	4.9016	6.253	4.8698	5.6772	6.2085
1379	ENSMUSG00000000134	ENSMUSG00000000134	Tfe3	1.4019	1.5063	1.6818	2.2985	1.6961	1.2646	1.9012	1.1573	1.5221	-1.438	1.9053	1.6137
1380	ENSMUSG00000054206	ENSMUSG00000054206	Gzmm	3.1177	3.5304	2.743	4.0591	2.2109	1.6693	2.149	2.9364	1.1806	1.0464	1.8549	1.6871
1381	ENSMUSG00000062797	ENSMUSG00000062797	Hikeshi	2.5838	2.5498	1.576	1.4113	2.1822	-0.3658	2.5532	2.8958	2.3356	2.6986	2.6794	3.0424
1382	ENSMUSG00000038216	ENSMUSG00000038216	Pnmt	-1.7777	-1.7516	0.8605	-2.1744	-0.7061	-1.4574	-1.3308	-0.9101	0.0763	-1.2812	-2.4669	-1.6368
1383	ENSMUSG00000020652	ENSMUSG00000020652	Cenpo	-1.0991	-2.1891	-3.2052	-0.6719	-2.5328	-1.968	0.1095	-2.1043	-1.7487	-2.1123	-0.5412	-1.3716
1384	ENSMUSG00000111512	ENSMUSG00000111512	Gm17853	-1.0438	0.1169	-1.9791	-2.3107	-0.8671	-2.5564	-1.0504	-2.162	0.2958	-1.7908	-1.9624	-0.7241
1385	ENSMUSG00000041974	ENSMUSG00000041974	Spidr	-1.8336	-1.4794	-1.8142	-2.025	-3.1776	-3.2579	-0.889	-1.2796	-1.5541	-3.2198	-1.1327	-0.4273
1386	ENSMUSG00000062760	ENSMUSG00000062760	Shisal1	-1.1069	-2.4992	-1.1049	-3.6652	-2.9077	-3.1383	-1.7203	-2.3622	-1.2875	-3.0351	-2.4872	-0.8661
1387	ENSMUSG00000060090	ENSMUSG00000060090	Rp2	-1.0806	0.4888	-0.5853	-1.6022	-1.591	-0.6766	0.7821	0.1419	0.8423	0.8809	0.4786	0.4167
1388	ENSMUSG00000054939	ENSMUSG00000054939	Zfp174	-2.3386	-2.5481	-3.3267	-4.5376	-5.0838	-3.4536	-3.2897	-2.5413	-2.422	-2.6382	-3.7812	-2.0379
1389	ENSMUSG00000022635	ENSMUSG00000022635	Zcrb1	4.7716	4.4033	4.5111	5.9133	4.7697	3.7568	3.3855	5.0011	3.0399	3.7158	4.551	2.5604
1390	ENSMUSG00000015363	ENSMUSG00000015363	Trabd	3.5984	0.2843	3.0245	3.9489	3.2545	2.9478	2.9927	3.4394	2.3248	2.8787	2.3416	2.3975
1391	ENSMUSG00000032017	ENSMUSG00000032017	Grik4	-4.2088	-5.7724	-4.3769	-4.6106	-2.64	-3.2122	-4.3461	-4.462	-4.2438	-5.2844	-5.8837	-4.8779
1392	ENSMUSG00000039958	ENSMUSG00000039958	Etfbkmt	1.8263	2.9309	2.7936	2.256	0.6321	0.1357	2.6824	2.816	2.6451	1.5743	2.79	2.7678
1393	ENSMUSG00000027316	ENSMUSG00000027316	Gfra4	-1.1617	-0.9846	0.997	-0.2229	0.3148	-0.7225	1.5424	0.5022	1.514	-0.46	-0.5728	-0.3971
1394	ENSMUSG00000097187	ENSMUSG00000097187	Gm19426	-0.0268	-0.2678	-1.2063	-0.402	-0.9383	-0.6599	-2.1742	0.0545	-0.5294	-2.1379	-0.6722	-2.8643
1395	ENSMUSG00000038046	ENSMUSG00000038046	Mrm3	1.9729	3.4016	2.5696	3.54	1.219	0.9062	0.5606	2.6591	2.5656	2.2232	2.9081	2.2272
1396	ENSMUSG00000026603	ENSMUSG00000026603	Smyd2	4.3164	3.6407	3.4812	5.7582	2.9644	3.4036	2.1595	3.6661	3.1674	2.7053	4.5264	3.8102
1397	ENSMUSG00000031737	ENSMUSG00000031737	Irx5	-0.6084	0.9397	-0.0191	-0.2945	-0.8818	-0.0421	-0.1521	-1.3489	-2.7551	0.145	-0.2851	-1.2071
1398	ENSMUSG00000006715	ENSMUSG00000006715	Gmnn	4.4628	4.8222	2.9492	4.3317	3.3663	2.0616	1.9537	3.5401	3.3638	3.8998	4.3904	4.2859
1399	ENSMUSG00000030922	ENSMUSG00000030922	Lyrm1	0.6175	2.1741	0.2154	2.8226	2.2925	0.3403	1.4381	0.8706	-0.3493	1.1725	1.5661	0.9795
1400	ENSMUSG00000025270	ENSMUSG00000025270	Alas2	2.8082	2.7532	3.76	4.4982	4.4689	4.3453	3.6438	4.6053	3.3062	1.8441	2.3422	2.8073
1401	ENSMUSG00000022772	ENSMUSG00000022772	Senp5	-1.6386	-1.6348	-3.2361	-3.7487	-1.7	-2.005	-1.0915	-2.3478	-0.6918	-1.4309	-0.7827	-1.2017
1402	ENSMUSG00000026676	ENSMUSG00000026676	Ccdc3	0.8487	-0.4036	0.9447	0.4072	0.0537	0.5644	0.8478	-0.2569	1.7814	-1.5051	-0.4823	-1.0306
1403	ENSMUSG00000045672	ENSMUSG00000045672	Col27a1	-1.8007	-2.3965	-0.1842	0.6777	-0.836	0.2773	-0.0991	0.2104	-1.1652	-0.9356	-1.5308	-0.3203
1404	ENSMUSG00000028859	ENSMUSG00000028859	Csf3r	0.0546	-0.6141	0.6978	-0.1396	2.3091	2.3323	1.6642	1.2867	1.1374	0.6163	0.3735	0.4114
1405	ENSMUSG00000026638	ENSMUSG00000026638	Irf6	0.4148	-1.0293	1.3698	-1.6898	-1.968	-1.3651	-0.1925	-0.3022	-0.565	-1.1241	-0.4572	-1.119
1406	ENSMUSG00000079457	ENSMUSG00000079457	Gm7609	-2.7388	-0.6145	-0.314	-1.4968	-0.9435	-0.9695	0.0664	-0.0873	-1.886	-0.9581	0.7645	-1.0409
1407	ENSMUSG00000022305	ENSMUSG00000022305	Lrp12	-1.1406	-1.4696	-0.9734	-2.3975	-2.9509	-1.0552	0.4668	-0.0967	-0.4824	-0.687	-0.7108	-0.7136
1408	ENSMUSG00000005124	ENSMUSG00000005124	Ccn4	-1.1263	-2.7018	-0.9385	-1.7454	-2.559	-2.579	-0.495	-1.292	-0.4882	-3.4256	-1.8829	-1.7548
1409	ENSMUSG00000022602	ENSMUSG00000022602	Arc	0.7641	2.0291	2.4661	1.2039	4.0188	3.0246	1.719	2.3051	2.6824	1.8481	3.2015	3.2626
1410	ENSMUSG00000059554	ENSMUSG00000059554	Ccdc28a	-0.3819	2.4174	1.7021	1.0785	1.6169	1.2733	3.0618	0.8369	1.1393	0.4309	2.2298	0.8806
1411	ENSMUSG00000031647	ENSMUSG00000031647	Mfap3l	-1.1883	0.0779	-0.6641	-1.9303	-3.0165	-0.5895	-0.6886	-0.3097	0.1378	-0.2186	-0.1273	-0.1175
1412	ENSMUSG00000044308	ENSMUSG00000044308	Ubr3	3.3945	0.9701	2.9302	3.1829	2.3169	1.6993	2.5085	2.0276	2.6957	0.1744	2.7335	2.4405
1413	ENSMUSG00000056596	ENSMUSG00000056596	Trnp1	-0.8625	1.5381	2.2253	1.864	0.4235	0.9632	2.0482	1.1325	2.5497	0.9541	1.7724	0.8528
1414	ENSMUSG00000062794	ENSMUSG00000062794	Zfp599	-2.7805	-2.9418	-2.2315	-3.7498	-2.3028	-3.0001	-4.524	-4.6262	-3.1369	-4.4562	-2.1723	-2.3514
1415	ENSMUSG00000034429	ENSMUSG00000034429	Zfp707	2.0011	1.5704	2.2518	2.6123	1.9991	1.2877	2.4584	1.4332	0.7093	0.8629	-0.6852	0.8509
1416	ENSMUSG00000024906	ENSMUSG00000024906	Mus81	3.4031	3.8657	4.3409	4.8985	4.2522	3.3195	2.2768	3.5514	2.9669	2.0809	2.494	2.1906
1417	ENSMUSG00000037126	ENSMUSG00000037126	Psd	-1.6193	-0.6825	-0.0362	0.8726	0.4834	0.487	1.818	0.2631	-0.7991	-0.9429	-0.1321	0.4708
1418	ENSMUSG00000036362	ENSMUSG00000036362	P2ry13	-0.8658	-0.7328	-0.8733	-1.2625	-3.8041	-1.4979	-0.5534	-2.1232	-1.8489	-0.6247	-0.7005	-0.9768
1419	ENSMUSG00000012296	ENSMUSG00000012296	Tjap1	2.9008	0.3365	2.0381	3.1708	2.3974	1.9218	3.229	2.1874	1.2735	1.677	2.0405	0.5299
1420	ENSMUSG00000006720	ENSMUSG00000006720	Zfp184	-0.1014	-1.4907	0.3955	0.2691	-2.3943	-1.3088	-0.4098	-1.6866	-1.9406	-1.0681	-0.4847	0.0519
1421	ENSMUSG00000023911	ENSMUSG00000023911	Flywch2	-0.9562	1.2985	1.5432	1.65	-0.8509	0.0049	1.3788	0.1382	1.4953	0.3403	1.217	0.4179
1422	ENSMUSG00000031144	ENSMUSG00000031144	Syp	-0.1475	0.191	-0.7559	0.4475	-0.4359	-2.7226	0.1955	0.1469	0.6127	0.5646	0.2485	0.544
1423	ENSMUSG00000042520	ENSMUSG00000042520	Ubap2l	1.0705	2.3843	1.3893	1.9539	1.1182	0.1849	-0.0865	1.4227	2.9337	1.1488	2.5957	2.1886
1424	ENSMUSG00000109946	ENSMUSG00000109946	Brd3os	0.1624	-1.1011	-2.3696	0.0666	-1.4834	-2.6138	0.0336	-1.4665	-0.3559	-0.8095	-1.0324	-0.2836
1425	ENSMUSG00000043154	ENSMUSG00000043154	Ppp2r3a	1.809	2.1385	2.2929	1.2208	0.2991	1.0785	2.2951	2.0113	3.9651	1.9373	2.5565	2.8223
1426	ENSMUSG00000023992	ENSMUSG00000023992	Trem2	1.8937	2.5999	2.692	2.719	1.7745	2.1334	5.2926	3.0512	1.8585	2.5518	2.6883	2.7906
1427	ENSMUSG00000035121	ENSMUSG00000035121	Neil2	-1.2557	-0.5578	-1.1605	0.3699	-1.5046	-2.6576	-0.0594	-1.2482	-0.3611	-2.669	-0.6724	-0.8339
1428	ENSMUSG00000015790	ENSMUSG00000015790	Surf1	2.5753	3.7136	2.4833	3.6663	2.2096	0.572	2.0949	2.9281	3.0355	1.3052	3.2779	2.8776
1429	ENSMUSG00000020232	ENSMUSG00000020232	Hmg20b	4.4791	4.2535	4.7076	5.3216	4.5471	3.9658	4.2066	3.8312	1.7683	3.1569	3.5727	3.1627
1430	ENSMUSG00000033439	ENSMUSG00000033439	Trmt13	0.7158	1.6015	-0.4199	1.3277	0.523	0.7716	-1.025	0.0496	1.7936	0.441	1.5178	1.9785
1431	ENSMUSG00000032261	ENSMUSG00000032261	Sh3bgrl2	-0.6187	-1.2748	-2.6179	-3.1455	0.2575	-1.0015	-0.516	-0.8492	-1.2245	-1.0419	-1.4189	-0.5323
1432	ENSMUSG00000020331	ENSMUSG00000020331	Hcn2	0.8805	0.9926	-0.7143	1.537	0.3732	0.5154	-1.0213	-0.4226	-0.6791	-1.6359	-0.0555	0.013
1433	ENSMUSG00000026811	ENSMUSG00000026811	St6galnac6	2.8022	3.774	2.4396	3.5546	0.4542	1.9742	3.1976	3.4072	3.0681	2.3491	3.1739	3.5843
1434	ENSMUSG00000037010	ENSMUSG00000037010	Apln	0.151	-0.2347	-1.6734	-2.1167	-1.9293	-1.9653	-0.7524	-0.2451	-0.3284	0.0591	0.479	-0.4
1435	ENSMUSG00000033024	ENSMUSG00000033024	Klra9	2.1097	1.3306	-0.3696	1.629	1.3689	0.0575	1.2414	1.0434	1.2453	3.247	1.6808	1.8776
1436	ENSMUSG00000031636	ENSMUSG00000031636	Pdlim3	5.0332	5.0133	4.8196	4.4878	4.9248	5.3752	4.2279	5.0117	5.2314	1.9832	5.2045	5.3012
1437	ENSMUSG00000035206	ENSMUSG00000035206	Sppl2b	0.77	0.2183	-0.4355	1.3703	0.4491	-2.015	0.4774	0.2125	-0.377	-1.1499	-0.0567	-0.912
1438	ENSMUSG00000069303	ENSMUSG00000069303	Hist1h2br	1.5182	1.5194	1.1182	2.04	2.12	-0.3342	2.4875	1.219	2.775	0.1018	1.9349	2.1077
1439	ENSMUSG00000069307	ENSMUSG00000069307	Hist1h2bq	1.5182	1.5194	1.1182	2.04	2.12	-0.3342	2.4875	1.219	2.775	0.1018	1.9349	2.1077
1440	ENSMUSG00000081219	ENSMUSG00000081219	Bambi-ps1	0.8406	1.1055	-1.675	0.714	0.6569	0.4601	0.3896	-0.7153	0.5663	1.7244	1.2508	1.2169
1441	ENSMUSG00000020745	ENSMUSG00000020745	Pafah1b1	2.8138	1.8311	2.8822	3.1091	1.4237	0.1018	2.2706	3.0643	3.1414	2.4007	2.9787	3.1276
1442	ENSMUSG00000058258	ENSMUSG00000058258	Idi1	-0.4784	0.4878	0.9195	0.1832	-1.9783	-0.1564	0.9991	0.5905	1.7163	0.1725	0.8394	0.341
1443	ENSMUSG00000045392	ENSMUSG00000045392	Olfr1033	7.4064	6.3578	8.8045	7.5088	8.345	7.2373	8.6053	8.3766	8.7348	7.1039	8.4604	9.628
1444	ENSMUSG00000108162	ENSMUSG00000108162	Gm20589	-2.6536	-3.2051	-1.8482	-2.8674	-2.3718	-0.4714	-3.6694	-2.7126	-1.8628	-2.4516	-2.1344	-3.9702
1445	ENSMUSG00000030291	ENSMUSG00000030291	Med21	3.7156	4.6911	2.257	2.7935	2.6922	2.9155	3.7121	4.4017	4.8483	3.5368	4.5305	4.8404
1446	ENSMUSG00000039518	ENSMUSG00000039518	Cdsn	-0.8053	-0.9848	-1.1194	-2.5256	-3.0925	-3.2069	-2.6794	-0.8012	-1.2673	-1.6339	-0.9033	-2.1748
1447	ENSMUSG00000051978	ENSMUSG00000051978	Erich1	-0.1937	0.2025	0.2758	-2.5048	-1.0758	-0.6502	0.8014	-1.0505	0.5995	-0.2511	0.3942	-0.0723
1448	ENSMUSG00000048796	ENSMUSG00000048796	Cyb561d1	-0.4843	0.5757	0.2762	1.0816	-0.2393	-0.973	0.5565	0.1653	-1.0042	-2.352	0.0183	0.1438
1449	ENSMUSG00000020097	ENSMUSG00000020097	Sgpl1	1.8177	-0.9547	1.6808	1.9646	1.5032	1.3217	2.901	1.738	2.2307	1.3252	2.0437	1.9506
1450	ENSMUSG00000069763	ENSMUSG00000069763	Tmem100	1.5975	1.653	2.8682	0.6337	0.339	1.0378	3.5049	2.2046	2.4574	1.1329	2.0716	1.7319
1451	ENSMUSG00000099583	ENSMUSG00000099583	Hist1h3d	-1.1561	-2.2851	-0.3277	-0.5383	-0.0791	-1.3503	-0.0561	-0.6406	-1.4996	-2.817	-0.6169	0.1448
1452	ENSMUSG00000023868	ENSMUSG00000023868	Pde10a	-2.2836	-3.0335	-1.1282	-2.3735	-3.9946	-2.0276	-2.5339	-3.9576	-2.1985	-2.8159	-1.1163	-1.8603
1453	ENSMUSG00000039782	ENSMUSG00000039782	Cpeb2	-0.7686	1.5958	1.6523	0.0497	0.3717	-0.0774	1.6197	1.3697	1.9406	1.5896	1.8789	1.6794
1454	ENSMUSG00000045382	ENSMUSG00000045382	Cxcr4	0.7921	0.6547	0.7774	0.0521	-0.3161	-0.1179	2.8399	0.2834	-0.1724	1.8238	1.1884	1.0924
1455	ENSMUSG00000033196	ENSMUSG00000033196	Myh2	-5.2576	-3.247	-4.4277	-2.641	-2.8811	-2.4536	-3.3983	-2.711	-3.2735	-4.3487	-2.23	-2.8051
1456	ENSMUSG00000023913	ENSMUSG00000023913	Pla2g7	1.4048	1.909	2.8322	1.7221	1.5639	1.6909	4.6284	2.1707	1.8792	1.2189	2.5092	2.6621
1457	ENSMUSG00000071078	ENSMUSG00000071078	Nr2c2ap	2.2621	2.2412	1.4498	2.7064	2.6278	2.1964	2.9153	3.0325	0.3472	1.4962	1.2277	0.4122
1458	ENSMUSG00000029371	ENSMUSG00000029371	Cxcl5	-1.9587	-0.9264	-0.8342	-1.3264	-1.5708	0.0471	1.2259	-0.5924	-1.4976	-0.0212	-1.3572	0.1156
1459	ENSMUSG00000005540	ENSMUSG00000005540	Fcer2a	-2.7697	-2.0172	-0.6211	-3.1706	-3.7096	-2.742	-1.1048	-3.0257	-2.2586	-1.5259	-1.5948	-1.7684
1460	ENSMUSG00000094588	ENSMUSG00000094588	Olfr898	-2.2751	-1.7849	-1.4393	0.4564	-0.9594	0.7022	-1.64	-1.6952	-0.2576	-0.7817	-1.1688	-1.5397
1461	ENSMUSG00000027883	ENSMUSG00000027883	Gpsm2	-0.4922	-1.6579	-2.1033	-2.665	-3.2226	-1.1463	-0.0396	-1.3537	-1.1975	-1.3069	-1.3326	-0.4172
1462	ENSMUSG00000061878	ENSMUSG00000061878	Sphk1	0.5443	0.494	1.3211	0.5478	2.4017	0.5	2.2489	1.9736	0.8236	-0.8444	0.5665	0.5735
1463	ENSMUSG00000030124	ENSMUSG00000030124	Lag3	-2.5657	-1.4118	-0.5038	-0.7324	0.3068	0.2945	-0.3298	-0.3178	-0.1803	-0.9222	-1.488	-2.1836
1464	ENSMUSG00000042436	ENSMUSG00000042436	Mfap4	4.08	3.3988	4.5325	3.7896	2.6415	3.019	4.921	3.4351	5.588	3.6641	2.8906	2.735
1465	ENSMUSG00000046997	ENSMUSG00000046997	Spsb4	0.8833	0.5035	0.1415	1.4905	-0.3849	-1.0629	-0.1445	1.2535	0.5787	-1.0238	-1.2979	-0.2143
1466	ENSMUSG00000098188	ENSMUSG00000098188	Sowahc	-1.5431	-0.6478	-0.3746	-2.5082	-1.0574	-0.9523	0.8127	-0.3846	0.788	-0.4025	-0.3016	-1.0651
1467	ENSMUSG00000046441	ENSMUSG00000046441	Cmtr2	-2.7694	-0.9248	-1.535	-3.7369	-2.6982	-3.3837	-1.0368	-1.7963	-1.8079	-2.1095	-1.0725	-1.9875
1468	ENSMUSG00000020388	ENSMUSG00000020388	Pdlim4	2.5513	1.9576	3.377	2.9662	1.1539	1.7728	4.0684	2.2274	3.9131	1.5107	2.606	2.2468
1469	ENSMUSG00000032551	ENSMUSG00000032551	1110059G10Rik	1.8505	3.3185	3.0648	0.4789	0.5779	1.3978	2.4697	2.0947	2.4452	2.7541	2.4317	2.8063
1470	ENSMUSG00000028389	ENSMUSG00000028389	Zfp37	-2.2632	-1.8382	-1.0019	-2.0651	-3.1918	-2.0762	-0.177	-1.3552	-0.6311	-1.0167	-0.7735	-0.2402
1471	ENSMUSG00000035232	ENSMUSG00000035232	Pdk3	-0.2521	-1.3768	0.9972	1.0499	-0.9407	-0.968	1.0878	0.0856	1.1886	-0.4724	-0.692	-0.0341
1472	ENSMUSG00000027940	ENSMUSG00000027940	Tpm3	3.8719	3.7965	4.9714	4.0045	2.0559	3.1437	5.2199	4.5038	5.0311	4.8277	4.1209	4.7769
1473	ENSMUSG00000039899	ENSMUSG00000039899	Fgl2	2.2953	2.8357	3.7185	2.4014	2.7951	2.1701	4.773	4.3523	4.5984	2.8509	3.331	3.8265
1474	ENSMUSG00000020090	ENSMUSG00000020090	Npffr1	-2.0661	-0.7707	-1.3728	-2.2007	-0.1532	0.6286	-0.9359	-0.6385	-0.383	-0.4602	0.8075	-0.4861
1475	ENSMUSG00000025358	ENSMUSG00000025358	Cdk2	1.0085	1.7923	0.6431	0.3274	-0.8618	1.7682	2.1135	1.4151	1.4194	1.6429	-0.3672	1.1631
1476	ENSMUSG00000012428	ENSMUSG00000012428	Steap4	2.1163	2.3965	1.1407	0.7352	0.9897	-0.0739	1.9708	1.499	3.221	1.9386	2.2768	2.5942
1477	ENSMUSG00000059791	ENSMUSG00000059791	Nrm	-0.2725	1.4856	0.1536	1.5207	2.5778	1.6395	0.2059	2.1974	1.3833	2.1057	2.1683	0.92
1478	ENSMUSG00000026383	ENSMUSG00000026383	Epb41l5	1.8001	2.9314	0.8081	2.0767	0.3504	0.5338	1.5055	2.2466	2.8869	1.8643	2.7009	2.7348
1479	ENSMUSG00000028347	ENSMUSG00000028347	Tmeff1	0.0367	-0.0925	-0.7829	-1.96	-1.8956	-1.2148	0.5611	-1.4221	0.7617	-0.3898	0.1298	-0.251
1480	ENSMUSG00000028467	ENSMUSG00000028467	Gba2	-0.9136	0.5901	0.3474	2.4397	1.864	0.7723	1.6059	1.2593	1.2464	0.3131	0.3932	-0.0209
1481	ENSMUSG00000028496	ENSMUSG00000028496	Mllt3	0.3133	2.3272	0.6529	2.1394	0.2161	-0.0447	1.6988	1.5286	1.5809	1.2356	2.8211	1.9713
1482	ENSMUSG00000051890	ENSMUSG00000051890	Klhdc1	4.5792	3.2651	3.7902	4.9562	4.4065	3.8518	2.935	4.7749	2.9537	1.9345	4.079	2.9886
1483	ENSMUSG00000021102	ENSMUSG00000021102	Glrx5	3.8678	4.7872	3.9925	3.9008	3.3344	1.4996	2.3045	4.1944	3.0986	2.5257	3.236	3.6599
1484	ENSMUSG00000086564	ENSMUSG00000086564	Cd101	-3.3233	-3.8935	-1.6843	-3.7236	-1.9453	-3.3928	-2.141	-2.9973	-2.8215	-4.4035	-2.6677	-1.5789
1485	ENSMUSG00000030029	ENSMUSG00000030029	Lrig1	2.2096	2.7079	3.6474	3.0414	2.6812	0.9717	3.4846	3.4391	2.5622	2.7217	2.3857	0.7312
1486	ENSMUSG00000019883	ENSMUSG00000019883	Echdc1	0.1106	1.6672	1.6561	1.441	-1.2221	1.1599	1.1166	1.9338	2.0106	1.0786	1.456	1.7488
1487	ENSMUSG00000078812	ENSMUSG00000078812	Eif5a	4.9187	5.057	5.233	4.6643	3.2542	2.8387	5.553	4.9853	5.9973	4.7742	5.1351	5.4731
1488	ENSMUSG00000032314	ENSMUSG00000032314	Etfa	6.2358	7.9494	6.7683	6.1986	4.9575	4.7953	5.7494	6.8324	7.18	6.3032	6.6963	7.1329
1489	ENSMUSG00000055745	ENSMUSG00000055745	Rtl6	-1.0444	-0.6134	-1.4292	-0.935	-2.492	-1.7147	-0.7419	-1.305	-1.1149	-3.9404	-1.3739	-1.7139
1490	ENSMUSG00000032556	ENSMUSG00000032556	Bfsp2	-0.027	0.4074	0.3791	-0.395	-1.9323	-0.3109	-2.1428	0.0663	-0.0025	-1.1201	0.6774	-0.9383
1491	ENSMUSG00000059408	ENSMUSG00000059408	Mrgprh	0.0455	0.4733	-0.7756	-0.2197	-1.0295	-1.7437	-2.5591	-0.0871	-0.3147	-1.5048	-0.4801	0.3447
1492	ENSMUSG00000060923	ENSMUSG00000060923	Acyp2	4.5798	6.7718	5.8915	4.5099	3.6338	3.7859	5.0242	5.2386	5.855	5.5471	5.4818	5.6472
1493	ENSMUSG00000047414	ENSMUSG00000047414	Flrt2	-0.7843	-0.812	0.9384	-1.0463	-1.403	-1.093	1.0302	-0.2046	0.4095	0.2705	0.4997	1.0951
1494	ENSMUSG00000029146	ENSMUSG00000029146	Snx17	3.46	3.2845	3.8526	4.0505	2.9956	2.8193	2.9025	3.2386	0.5757	3.1328	3.1743	2.0133
1495	ENSMUSG00000024299	ENSMUSG00000024299	Adamts10	3.2826	2.3374	4.1317	4.8023	4.0906	4.4288	4.303	3.0707	3.0694	2.8589	2.8848	1.8712
1496	ENSMUSG00000021395	ENSMUSG00000021395	Spin1	1.1707	1.8421	2.0323	1.0282	-1.1404	0.9123	2.0954	1.5358	1.9577	1.752	0.7238	1.9441
1497	ENSMUSG00000020312	ENSMUSG00000020312	Shc2	-0.2488	-0.675	-1.6402	-2.3821	-1.2358	-1.8343	0.5079	-0.5894	-0.4771	-2.2017	-0.2173	-1.7925
1498	ENSMUSG00000041828	ENSMUSG00000041828	Abca8a	3.5362	3.5293	3.9385	5.5997	3.0691	4.4864	3.8154	4.6552	5.3409	3.873	5.4595	5.6091
1499	ENSMUSG00000026097	ENSMUSG00000026097	Ormdl1	-0.0271	1.7692	1.6645	-0.7214	-0.464	0.0414	1.5858	0.8565	1.5544	1.2079	1.1957	1.6643
1500	ENSMUSG00000089847	ENSMUSG00000089847	Timm10b	5.0504	5.0804	4.843	5.8804	4.6981	3.6424	4.6372	4.64	2.8977	4.5392	3.6428	2.9237
1501	ENSMUSG00000029201	ENSMUSG00000029201	Ugdh	2.7016	2.4498	3.1759	2.1508	4.4999	2.5404	4.3688	4.1834	4.3623	2.731	2.5617	2.3528
1502	ENSMUSG00000031353	ENSMUSG00000031353	Rbbp7	3.2559	4.9185	4.7397	2.1484	2.179	2.7996	4.3927	4.2167	3.5094	3.921	3.6299	3.4874
1503	ENSMUSG00000039217	ENSMUSG00000039217	Il18	0.799	-0.088	3.3142	1.1412	1.5994	1.7521	2.2288	2.2547	2.358	1.4286	2.4168	2.5049
1504	ENSMUSG00000075701	ENSMUSG00000075701	Selenos	2.9703	3.4143	3.9273	1.1662	1.9133	2.109	3.7542	1.8766	3.6762	2.9872	3.3453	3.6323
1505	ENSMUSG00000103144	ENSMUSG00000103144	Pcdhga1	0.0434	-2.3855	-0.7547	-0.2094	-1.8656	-1.2245	-0.5138	-1.7325	-1.7223	-2.0813	-2.9005	-0.9282
1506	ENSMUSG00000022159	ENSMUSG00000022159	Rab2b	1.4029	0.8292	0.8148	-1.0792	0.3962	0.4951	0.9848	0.9853	0.95	0.5743	1.4748	-1.4755
1507	ENSMUSG00000078771	ENSMUSG00000078771	Evi2a	1.0258	0.2587	1.1591	-0.8152	0.9188	1.1635	2.9903	1.8695	0.9553	0.8846	0.4012	0.7442
1508	ENSMUSG00000111269	ENSMUSG00000111269	Gm47933	-0.4396	-0.5221	-0.0707	-1.2387	-0.9368	1.1469	1.1984	-0.8934	1.0065	1.1625	0.4114	0.4593
1509	ENSMUSG00000039081	ENSMUSG00000039081	Zfp503	-1.9433	-3.7241	-2.1189	-1.8018	-3.7041	-1.7995	-0.9633	-2.1753	-1.3321	-2.8337	-3.1046	-1.4381
1510	ENSMUSG00000026922	ENSMUSG00000026922	Agpat2	3.8584	4.1148	3.8884	4.503	2.8273	2.5287	2.7823	3.3527	5.4995	2.6375	3.5683	2.666
1511	ENSMUSG00000030337	ENSMUSG00000030337	Vamp1	0.0742	-0.5833	-0.5875	0.31	-2.0397	-2.7511	-0.4308	-0.0316	0.1354	-0.3731	-0.3109	-0.4626
1512	ENSMUSG00000028396	ENSMUSG00000028396	2310002L09Rik	4.4968	5.4822	4.7464	5.8771	4.9485	3.7294	2.4133	5.0213	4.0742	4.1426	5.1358	4.5762
1513	ENSMUSG00000027075	ENSMUSG00000027075	Slc43a1	0.0758	0.764	1.2741	1.1452	0.3039	0.0129	0.8299	-2.1918	0.2014	-0.2811	0.1502	-0.3004
1514	ENSMUSG00000041673	ENSMUSG00000041673	Lrrc18	-2.5643	-3.4282	-1.2319	-1.6615	-3.7968	-3.4974	-2.7522	-2.5326	-3.6465	-1.1376	-2.4909	-2.3486
1515	ENSMUSG00000054871	ENSMUSG00000054871	Tmem158	0.0845	-0.2078	1.6685	0.4314	-0.5148	-1.6733	1.045	0.675	1.45	0.2459	0.0413	-0.1381
1516	ENSMUSG00000062939	ENSMUSG00000062939	Stat4	-0.7592	-2.2968	-1.6262	-1.0809	0.5584	0.3438	-0.8817	0.2308	-0.8477	-1.5488	0.2135	-1.271
1517	ENSMUSG00000046897	ENSMUSG00000046897	Zfp740	2.6286	2.0069	2.2751	2.4547	1.3432	1.767	2.3517	2.0552	2.2054	-0.7243	2.084	1.1497
1518	ENSMUSG00000074676	ENSMUSG00000074676	Foxs1	1.7358	1.3436	0.9079	1.7446	0.4885	1.0331	1.7138	1.6046	1.1952	-0.2947	-0.527	-0.6873
1519	ENSMUSG00000028273	ENSMUSG00000028273	Pdlim5	4.7191	7.0645	6.2745	4.29	4.4318	5.3193	5.5677	6.3293	6.1818	6.3235	6.5468	6.3616
1520	ENSMUSG00000019838	ENSMUSG00000019838	Slc16a10	-0.9889	0.3528	0.1438	-1.1604	-2.1295	-2.0375	-0.858	0.1123	0.2799	0.0543	-0.0235	0.2136
1521	ENSMUSG00000031627	ENSMUSG00000031627	Irf2	1.8431	4.3116	4.116	2.3883	2.0227	2.3733	4.0332	3.0976	2.548	4.1923	3.6466	2.8783
1522	ENSMUSG00000005732	ENSMUSG00000005732	Ranbp1	0.8187	2.8822	2.4604	2.0457	-0.0597	0.8483	2.1638	2.0634	2.65	1.7902	2.4647	2.6519
1523	ENSMUSG00000099164	ENSMUSG00000099164	Ranbp1	0.8187	2.8822	2.4604	2.0457	-0.0597	0.8483	2.1638	2.0634	2.65	1.7902	2.4647	2.6519
1524	ENSMUSG00000063275	ENSMUSG00000063275	Hacd1	4.0275	4.2522	3.7275	3.4859	2.2658	1.6787	2.9055	4.3537	3.3228	1.8396	3.6337	3.6533
1525	ENSMUSG00000029071	ENSMUSG00000029071	Dvl1	3.5258	2.3546	3.456	3.6939	0.4571	3.467	3.4533	2.6015	2.7018	2.2029	3.0691	2.377
1526	ENSMUSG00000026656	ENSMUSG00000026656	Fcgr2b	1.0285	0.8017	2.1724	3.0034	0.275	1.6321	3.0367	2.0842	0.8047	0.8028	1.9558	2.1236
1527	ENSMUSG00000079168	ENSMUSG00000079168	Cd209g	1.1082	-0.3227	1.9896	-0.597	1.8437	1.0884	1.9694	0.9107	1.3623	-0.1355	0.3874	1.5193
1528	ENSMUSG00000014850	ENSMUSG00000014850	Msh3	-0.6134	2.2606	1.9308	2.0289	0.5185	2.1566	1.409	1.8772	2.7189	0.9787	1.7352	1.8954
1529	ENSMUSG00000110206	ENSMUSG00000110206	Flt3l	1.5564	1.6091	-0.4497	3.2605	0.4785	1.7083	0.5874	0.8182	1.6523	1.1155	1.1514	0.7767
1530	ENSMUSG00000001983	ENSMUSG00000001983	Taco1	-0.1717	1.0419	0.6449	1.2213	-1.9248	0.4562	-0.1183	-0.0571	1.3042	0.6279	0.0865	1.2012
1531	ENSMUSG00000018661	ENSMUSG00000018661	Cog1	1.4182	2.0608	1.3171	3.1475	2.2069	1.6435	2.2606	2.3778	-0.4322	1.0482	2.398	2.0131
1532	ENSMUSG00000008305	ENSMUSG00000008305	Tle1	-1.1047	0.4948	1.0465	-1.0877	-1.7794	-0.3353	0.7066	0.333	1.0809	-0.0582	0.3905	-0.0234
1533	ENSMUSG00000032611	ENSMUSG00000032611	1700102P08Rik	-1.3747	-1.1176	-0.1519	0.3864	-0.4681	0.285	-0.7064	-0.7955	-1.3199	-2.6357	-2.1515	-1.1842
1534	ENSMUSG00000031343	ENSMUSG00000031343	Gabra3	-0.8125	-1.3805	-0.6658	-2.7871	-2.347	-2.4378	-1.0828	-1.8454	0.5255	-1.4796	-1.0246	-1.2921
1535	ENSMUSG00000021115	ENSMUSG00000021115	Vrk1	1.0966	1.086	0.5492	-1.0326	0.4957	-1.5082	-0.8233	1.1809	0.105	0.9018	-0.1637	-0.1137
1536	ENSMUSG00000067370	ENSMUSG00000067370	B3galt4	-0.1183	-0.2568	-1.4441	1.0084	-2.2293	-0.9501	-0.8348	0.3777	-1.7945	-1.0407	-0.7932	-0.9588
1537	ENSMUSG00000031555	ENSMUSG00000031555	Adam9	1.1223	2.0529	2.3186	0.9827	0.7155	-0.4531	2.2759	1.6658	2.5069	2.3365	2.4026	2.0406
1538	ENSMUSG00000054568	ENSMUSG00000054568	Usp17la	-1.3202	-0.9027	-0.4496	1.0923	-0.0121	1.7457	-0.036	-0.4604	0.3959	-1.1139	-0.0359	-0.7922
1539	ENSMUSG00000051412	ENSMUSG00000051412	Vamp7	0.7851	1.8069	1.7914	0.1415	-1.0025	0.592	1.977	1.4324	1.8244	1.5898	1.8685	1.4562
1540	ENSMUSG00000090110	ENSMUSG00000090110	Cmc4	1.7426	2.4672	1.1044	2.2944	1.8806	0.141	2.0665	3.0023	1.6694	2.0445	3.5635	2.8924
1541	ENSMUSG00000058064	ENSMUSG00000058064	Gm10036	4.6323	4.0347	4.6042	5.5406	4.3865	3.4814	4.0506	4.0549	2.6402	3.9079	2.7579	2.5395
1542	ENSMUSG00000025266	ENSMUSG00000025266	Gnl3l	-1.2829	-0.533	-0.5983	-1.6701	-1.4455	-1.7667	-0.7012	-0.9099	-0.0969	-0.7123	-0.6582	1.6507
1543	ENSMUSG00000024072	ENSMUSG00000024072	Yipf4	1.8907	3.3954	3.2644	1.5541	1.0619	1.3788	3.3151	2.8119	3.4572	3.501	2.9783	3.013
1544	ENSMUSG00000022591	ENSMUSG00000022591	Gm9747	0.8751	0.9986	1.1433	0.9643	-1.972	0.3151	1.0691	0.4413	1.4093	0.519	0.9714	1.37
1545	ENSMUSG00000031967	ENSMUSG00000031967	Afg3l1	2.3151	2.8093	1.0995	2.9981	1.7907	-0.3301	0.9221	2.1313	1.8913	1.6647	1.9968	2.2781
1546	ENSMUSG00000073125	ENSMUSG00000073125	Xlr3b	0.2702	-0.5146	1.769	0.0591	1.0992	-0.3807	2.2019	2.0327	1.1491	1.4724	0.9171	1.0311
1547	ENSMUSG00000026109	ENSMUSG00000026109	Tmeff2	-1.9085	-3.7987	-1.6092	-2.6074	-3.1674	-2.2719	-1.2036	-1.3094	-0.9138	-3.3155	-2.5281	-2.0268
1548	ENSMUSG00000022543	ENSMUSG00000022543	4930451G09Rik	-2.7737	-2.7551	-1.6193	-0.3612	-2.1305	-1.6187	-1.9144	-1.7068	-3.0006	-3.8509	-1.4347	-2.2792
1549	ENSMUSG00000032939	ENSMUSG00000032939	Nup93	1.7703	1.5869	2.189	2.0329	1.5655	-0.9681	2.0747	2.0697	2.3238	0.9018	2.1148	1.4884
1550	ENSMUSG00000031730	ENSMUSG00000031730	Dhodh	1.3968	1.5574	1.8034	2.4304	0.5529	-0.1166	-0.8049	1.7497	0.5534	0.8811	1.4215	1.3324
1551	ENSMUSG00000068290	ENSMUSG00000068290	Ddrgk1	6.105	5.1116	5.5762	6.4209	5.9751	5.0068	5.5658	5.1533	3.2471	5.0255	4.8888	3.8914
1552	ENSMUSG00000024883	ENSMUSG00000024883	Rin1	-0.2551	-1.7661	-0.2944	0.058	-1.7355	-1.8307	-0.9146	-1.7784	-2.0439	-2.268	-0.8287	-2.784
1553	ENSMUSG00000074738	ENSMUSG00000074738	Fndc10	-0.304	-1.0027	0.0786	-0.8473	-2.7086	-2.4239	-0.0865	-1.2064	-0.3721	-0.1335	-0.7605	-0.3081
1554	ENSMUSG00000048612	ENSMUSG00000048612	Myof	2.1837	2.2035	2.7633	2.3803	1.6546	1.9621	5.1525	3.221	3.2068	2.6916	3.0137	2.9024
1555	ENSMUSG00000028187	ENSMUSG00000028187	Rpf1	-0.1168	2.9272	2.3557	3.6843	2.6272	2.0995	2.4564	2.1752	2.3876	2.116	2.9085	2.6948
1556	ENSMUSG00000045045	ENSMUSG00000045045	Lrfn4	0.0234	-0.2437	0.6746	1.5829	-0.3552	-0.9295	0.9373	1.4202	-0.6614	-1.2002	0.5862	-0.0454
1557	ENSMUSG00000002007	ENSMUSG00000002007	Srpk3	3.2561	2.559	3.0702	2.6233	3.2707	2.6198	3.5107	2.8745	2.6393	0.7584	3.3559	0.8996
1558	ENSMUSG00000068263	ENSMUSG00000068263	Efcc1	-2.5304	-1.2255	-1.2773	-0.0556	-2.074	-0.5231	0.149	-1.0494	-1.5811	-1.3334	-2.7994	-1.6189
1559	ENSMUSG00000021703	ENSMUSG00000021703	Serinc5	-0.0425	0.1698	0.2445	-0.5267	-2.4042	-0.9868	0.3008	-0.5479	1.0403	0.2651	0.3308	0.544
1560	ENSMUSG00000038528	ENSMUSG00000038528	Mfsd4b5	-1.3959	-2.4732	-2.3139	-0.9804	-1.5943	0.7445	-0.6115	-1.1526	-2.5021	-1.6118	-1.1824	-1.0893
1561	ENSMUSG00000014856	ENSMUSG00000014856	Tmem208	3.7797	4.0337	3.6426	4.1309	3.4909	0.9713	3.9221	4.0281	3.5474	2.3947	3.7163	3.3419
1562	ENSMUSG00000008683	ENSMUSG00000008683	Rps15a	7.2053	7.9222	6.2632	6.9138	7.3121	5.7812	7.3114	7.3104	8.7591	8.1114	8.4625	8.3752
1563	ENSMUSG00000017667	ENSMUSG00000017667	Zfp334	-1.1646	-2.2569	-0.8903	-1.6183	-4.0595	-3.0162	-1.082	-1.7793	-1.6376	-2.0768	-1.3022	-2.0633
1564	ENSMUSG00000026276	ENSMUSG00000026276	Sept2	-0.0957	0.7394	0.9345	0.5371	-0.6044	-1.2603	1.4103	1.5356	1.5958	0.9823	0.6781	-0.2429
1565	ENSMUSG00000026785	ENSMUSG00000026785	Pkn3	2.4711	1.737	3.2186	3.6365	3.2515	2.9112	3.5919	1.7515	1.6846	2.3228	2.4177	0.6937
1566	ENSMUSG00000045680	ENSMUSG00000045680	Tcf21	1.8192	2.5058	1.8544	1.6544	-0.0449	1.6215	3.7733	1.8698	2.773	2.4935	2.3386	2.0057
1567	ENSMUSG00000053835	ENSMUSG00000053835	H2-T24	0.9555	0.4023	1.0398	0.8761	0.4655	-1.5334	0.9288	0.2281	0.721	0.8918	1.7362	2.1572
1568	ENSMUSG00000000876	ENSMUSG00000000876	Pxmp4	2.2417	2.5696	2.3702	2.7691	1.1883	0.7635	1.4827	-0.0283	2.4076	0.5323	1.9719	1.9855
1569	ENSMUSG00000000794	ENSMUSG00000000794	Kcnn3	-1.9532	-3.9071	-3.0245	-4.0456	-4.6025	-3.495	-2.4848	-3.3355	-1.4132	-2.9321	-2.601	-3.0179
1570	ENSMUSG00000058396	ENSMUSG00000058396	Gpr182	-0.5639	0.0312	1.5733	0.1953	-0.139	-1.3089	1.526	1.2196	0.7386	0.4021	0.7933	1.4095
1571	ENSMUSG00000079852	ENSMUSG00000079852	Klra4	-1.6833	-0.6081	-0.7402	-1.9897	0.1423	-0.5797	0.2194	0.1333	-2.3611	-1.7226	-1.6218	-1.3818
1572	ENSMUSG00000034796	ENSMUSG00000034796	Cpne7	0.431	-1.9567	1.2931	-0.1665	-0.8106	0.4486	-0.5713	0.3403	0.5338	-1.2163	-0.3653	-0.7445
1573	ENSMUSG00000042826	ENSMUSG00000042826	Fgf11	0.7054	-0.4277	-0.7758	-0.1472	-2.018	-1.5821	-1.5675	-0.0269	-0.054	-0.8411	0.1512	-1.9559
1574	ENSMUSG00000090077	ENSMUSG00000090077	Lime1	3.9339	3.1046	4.6923	4.8066	3.9131	4.8918	4.569	4.1974	3.2387	3.4339	3.689	1.7698
1575	ENSMUSG00000027840	ENSMUSG00000027840	Wnt2b	-1.7979	-2.1469	-2.2309	-1.4597	-1.3359	-3.0415	-1.3553	-2.6402	-2.2154	-4.4639	-2.25	-1.4241
1576	ENSMUSG00000115890	ENSMUSG00000115890		1.1399	-0.8745	1.8864	0.7552	1.3465	1.2391	0.0638	-0.4973	-0.5041	0.0558	0.6573	-0.4815
1577	ENSMUSG00000091345	ENSMUSG00000091345	Col6a5	-1.9731	-3.1807	-0.9214	-2.4589	-3.4997	-1.7729	-0.2625	-1.5247	-2.4425	-1.877	-2.5318	-2.1577
1578	ENSMUSG00000039450	ENSMUSG00000039450	Dcxr	1.1362	1.7555	0.9736	3.1668	-0.5799	0.5423	1.982	1.3104	0.8175	1.3375	1.6615	1.0754
1579	ENSMUSG00000084159	ENSMUSG00000084159	Gm12696	-0.1302	-0.1298	-1.3688	-1.5015	0.0044	-1.2087	0.721	-2.3697	0.0667	-1.2631	-0.7037	0.0898
1580	ENSMUSG00000003123	ENSMUSG00000003123	Lipe	2.8756	2.7349	3.1675	3.1332	0.6464	1.9086	2.9351	3.0206	4.3122	1.8409	2.836	2.7787
1581	ENSMUSG00000033184	ENSMUSG00000033184	Tmed7	0.7282	1.9249	1.9565	0.4254	-0.0113	-0.1244	2.1807	1.449	2.3966	1.8896	2.0066	1.9274
1582	ENSMUSG00000045777	ENSMUSG00000045777	Ifitm10	-0.4419	-0.3264	1.3794	1.4065	1.1571	0.0421	2.226	2.0384	0.4565	1.1584	1.5798	1.6896
1583	ENSMUSG00000031090	ENSMUSG00000031090	Nadsyn1	0.3813	0.21	0.9099	1.9097	0.1487	0.5259	0.846	-1.2753	-0.9589	-0.3646	-0.0435	-0.7828
1584	ENSMUSG00000056131	ENSMUSG00000056131	Pgm3	-0.1347	-1.3378	0.2231	1.0697	-0.6913	-1.8671	0.3796	0.1141	-0.7862	-0.818	-0.955	0.867
1585	ENSMUSG00000090486	ENSMUSG00000090486	BC035947	-3.1856	-3.182	-1.4403	-2.585	-1.5515	-2.691	-1.5371	-3.4509	-0.9276	-3.2733	-2.2689	-1.3257
1586	ENSMUSG00000001707	ENSMUSG00000001707	Eef1e1	0.0487	1.3857	0.6065	0.0101	-1.7895	-0.2464	1.0795	0.586	1.2044	1.1798	0.939	0.996
1587	ENSMUSG00000030727	ENSMUSG00000030727	Rabep2	0.7965	0.064	1.524	1.2654	-1.8469	0.4771	1.2807	0.6423	1.0538	1.0135	1.1106	1.0045
1588	ENSMUSG00000038894	ENSMUSG00000038894	Irs2	-0.9649	0.9453	1.327	0.6704	2.189	1.1635	0.2373	-0.2819	1.6568	0.4057	1.0488	1.73
1589	ENSMUSG00000051147	ENSMUSG00000051147	Nat2	1.3548	-0.7495	0.3063	0.4026	-1.7291	-0.2582	1.1975	1.1068	0.5974	-0.1047	0.9051	0.4665
1590	ENSMUSG00000021482	ENSMUSG00000021482	Aaed1	2.4472	2.445	2.4147	2.4618	0.9894	0.3525	3.1572	2.7225	3.4104	2.8075	3.0287	2.9632
1591	ENSMUSG00000061894	ENSMUSG00000061894	Zscan20	-1.0512	-1.039	-0.9919	-0.429	-2.1157	-1.3585	-0.7775	-3.807	-1.7672	-0.9671	-1.0547	-1.923
1592	ENSMUSG00000020848	ENSMUSG00000020848	Doc2b	-4.8124	-4.3848	-2.661	-1.8885	-3.7766	-3.8887	-2.3711	-3.076	-2.8391	-2.5767	-3.1739	-2.3456
1593	ENSMUSG00000020589	ENSMUSG00000020589	Fam49a	-0.2669	-0.4607	0.6321	-1.7018	-1.795	-1.1334	0.7328	-0.3927	0.8891	-0.039	0.0531	0.229
1594	ENSMUSG00000035969	ENSMUSG00000035969	Rusc2	1.0949	0.2921	0.6099	1.3175	-0.1481	-1.2926	0.7302	0.9894	-0.5443	-1.02	1.2419	0.7981
1595	ENSMUSG00000057880	ENSMUSG00000057880	Abat	0.3243	0.1439	1.3179	-0.3334	-0.7868	-0.6378	0.3335	0.1106	2.1017	-1.0164	0.1051	-0.5088
1596	ENSMUSG00000007029	ENSMUSG00000007029	Vars	1.6201	2.3966	2.0729	2.7279	1.2589	-0.469	2.2326	2.5128	0.9728	1.6216	0.8415	1.6541
1597	ENSMUSG00000036893	ENSMUSG00000036893	Ehmt1	1.6743	1.7392	1.9393	2.6146	1.5487	-0.5368	1.5058	1.5529	1.5075	-0.2606	1.8435	1.363
1598	ENSMUSG00000052485	ENSMUSG00000052485	Tmem171	-1.1778	-0.1895	-2.9329	-0.1558	-2.7001	-1.8414	-1.9081	-1.4315	-2.5956	-1.8737	-1.1137	-1.6115
1599	ENSMUSG00000038648	ENSMUSG00000038648	Creb3l2	1.0521	0.5578	2.0177	0.5107	-0.0683	-0.6376	1.8876	1.031	2.4971	0.622	1.3441	1.3599
1600	ENSMUSG00000035305	ENSMUSG00000035305	Ror1	-1.942	-1.5103	-1.9715	-3.4945	-3.0545	-2.4217	-0.7362	-2.3673	-0.5868	-0.9486	-1.5056	-1.6081
1601	ENSMUSG00000022129	ENSMUSG00000022129	Dct	0.6943	0.1335	-0.7669	1.3015	-0.1192	-1.8114	-0.7379	-0.106	-1.5609	-0.6684	-1.0806	-0.6772
1602	ENSMUSG00000091304	ENSMUSG00000091304	Speer6-ps1	1.7585	-0.2238	3.2614	1.7448	2.6457	1.6552	2.478	2.1631	2.2523	0.8187	1.8027	1.9368
1603	ENSMUSG00000029591	ENSMUSG00000029591	Ung	1.7203	2.2632	-0.3817	1.4871	0.6881	-0.0446	-0.0319	0.848	0.0403	-0.3014	1.2182	1.5048
1604	ENSMUSG00000014503	ENSMUSG00000014503	Pkd2l2	0.5458	-0.4674	0.093	0.644	-2.251	-1.193	0.4062	0.151	0.4409	0.3033	0.6645	0.6023
1605	ENSMUSG00000040455	ENSMUSG00000040455	Usp45	-1.7709	0.3895	0.7771	-1.3171	-0.7431	-0.8729	0.6095	0.4821	0.8109	0.1274	0.7346	-0.0347
1606	ENSMUSG00000045826	ENSMUSG00000045826	Ptprcap	-0.8501	-2.4053	-0.4332	-0.5169	-0.547	-1.7559	-1.2487	-0.6756	-1.9384	-2.512	-2.5117	-2.6825
1607	ENSMUSG00000097132	ENSMUSG00000097132	Ptprcap	-0.8501	-2.4053	-0.4332	-0.5169	-0.547	-1.7559	-1.2487	-0.6756	-1.9384	-2.512	-2.5117	-2.6825
1608	ENSMUSG00000031290	ENSMUSG00000031290	Lrch2	-0.9963	-0.2768	-0.3762	-2.116	-1.6668	-3.2186	-1.8364	-0.7886	-0.3143	-0.9693	-0.4522	-1.3576
1609	ENSMUSG00000026062	ENSMUSG00000026062	Slc9a2	-1.1668	-1.0112	-0.286	-0.9043	-3.3385	-2.2769	-1.784	-1.0471	-0.5416	-2.4631	-1.3867	-0.8138
1610	ENSMUSG00000071362	ENSMUSG00000071362	Gm10330	-1.6918	-3.0253	0.0584	-2.1066	-2.649	-2.3313	-1.1507	-2.5839	-1.8717	-0.8323	-0.9819	-1.902
1611	ENSMUSG00000079110	ENSMUSG00000079110	Capn3	1.2721	-0.3245	1.9553	2.266	0.8112	0.7536	-0.5528	1.6043	1.0938	-0.0805	1.5383	1.1768
1612	ENSMUSG00000043284	ENSMUSG00000043284	Tmem11	3.4747	2.6411	3.1565	3.1209	0.1778	2.3049	3.2134	3.2171	2.9998	3.0568	3.2525	3.2553
1613	ENSMUSG00000064090	ENSMUSG00000064090	Vrk2	1.163	1.5663	1.8731	1.0266	0.9117	-1.488	1.5718	1.0607	1.5459	0.6243	0.2712	1.3219
1614	ENSMUSG00000048583	ENSMUSG00000048583	Igf2	4.3507	3.1436	4.6916	3.8044	3.8293	3.5917	5.9292	4.19	2.4435	3.2006	4.3982	4.3653
1615	ENSMUSG00000076928	ENSMUSG00000076928	Trac	-1.7433	-1.3193	-0.9179	-0.6845	-2.2006	0.2457	0.733	-1.0041	-1.0725	-2.3829	-0.9148	-0.987
1616	ENSMUSG00000021255	ENSMUSG00000021255	Esrrb	0.5939	1.1099	-0.3781	0.7036	-0.0585	-1.8742	-1.3544	-0.5378	-1	-0.3571	0.0984	0.475
1617	ENSMUSG00000084336	ENSMUSG00000084336	Olfr1269	-3.5056	-2.5789	-4.4486	-2.3952	-3.1938	-3.9832	-1.888	-2.2553	-2.0751	-1.5212	-2.2958	-2.2981
1618	ENSMUSG00000033967	ENSMUSG00000033967	Rnf225	-3.3261	-2.8936	-4.4953	-3.7164	-4.2778	-2.1754	-1.8829	-2.2596	-2.5631	-3.4083	-1.9909	-3.5798
1619	ENSMUSG00000020611	ENSMUSG00000020611	Gna13	-0.5974	1.4749	0.4953	-0.8946	0.0222	-0.3317	1.3278	0.1937	1.2896	0.6568	0.3124	-1.2559
1620	ENSMUSG00000035566	ENSMUSG00000035566	Pcdh17	-0.9985	-2.1065	-2.578	-3.6589	-2.2202	-3.1756	-2.2388	-2.0244	-0.9656	-0.9001	-1.3807	-1.3623
1621	ENSMUSG00000040121	ENSMUSG00000040121	Rep15	-3.1868	-0.8901	-0.2179	0.0954	-1.5127	-1.4543	-0.6271	-0.862	-0.7279	-1.6971	-0.2817	-1.6429
1622	ENSMUSG00000023267	ENSMUSG00000023267	Gabrr2	0.475	-0.0018	-0.0134	1.4792	0.9438	0.4369	0.6077	1.2176	-0.559	-1.5131	0.9975	-0.7734
1623	ENSMUSG00000058006	ENSMUSG00000058006	Mdn1	1.3934	1.9249	1.7556	2.2632	0.5075	0.6422	2.314	1.8481	0.957	0.6334	-0.5372	0.3103
1624	ENSMUSG00000026156	ENSMUSG00000026156	B3gat2	-1.7395	-2.034	-2.338	-2.9118	-3.5495	-3.1486	-3.0964	-1.491	-1.1941	-2.9812	-1.3711	-0.9586
1625	ENSMUSG00000096822	ENSMUSG00000096822	Olfr344	-2.6615	-3.5333	-1.8151	-1.3297	-3.5023	-2.3717	-2.5227	-2.9024	-1.4511	-4.1335	-1.9265	-1.8566
1626	ENSMUSG00000062785	ENSMUSG00000062785	Kcnc3	-1.0258	-2.4964	-2.4667	-1.7004	-1.7484	-1.4609	-3.4908	-1.9032	-2.6495	-4.1935	-1.9141	-1.8986
1627	ENSMUSG00000030247	ENSMUSG00000030247	Kcnj8	3.2723	3.4001	1.837	3.6608	2.5093	1.3818	0.6105	2.0281	2.0686	2.9896	2.3923	2.7164
1628	ENSMUSG00000027630	ENSMUSG00000027630	Tbl1xr1	-0.0455	-0.3324	0.3	-0.2719	-0.8057	-2.8256	0.1068	-0.2893	0.3369	-0.2835	0.67	-0.1032
1629	ENSMUSG00000017412	ENSMUSG00000017412	Cacnb4	-2.6596	-3.0281	-1.6591	-3.2555	-4.4	-1.8306	-2.2983	-2.4006	-4.4185	-2.2298	-2.3754	-2.7992
1630	ENSMUSG00000037890	ENSMUSG00000037890	Wdr19	0.4211	0.7139	0.1221	0.7691	1.4132	-0.4985	-0.8827	0.3103	1.1009	-0.2403	2.05	1.6515
1631	ENSMUSG00000042570	ENSMUSG00000042570	Mier2	-0.6404	-0.4486	2.049	0.9804	0.7753	0.3139	1.2088	0.7849	0.1821	-0.1211	0.5975	-1.1648
1632	ENSMUSG00000050188	ENSMUSG00000050188	Lsm10	2.1041	3.2289	1.8132	3.0045	1.9785	1.8101	2.0129	2.9636	1.6461	2.4482	2.5954	-0.1393
1633	ENSMUSG00000037503	ENSMUSG00000037503	Fam168b	2.3478	2.2616	2.1281	1.5088	1.6903	0.7258	1.8957	-0.302	1.9857	1.858	0.2459	2.4985
1634	ENSMUSG00000021962	ENSMUSG00000021962	Dcp1a	1.8778	-0.4621	2.1882	0.7728	0.9799	0.3704	0.6585	1.8154	-0.0739	-0.0865	-0.2626	0.4314
1635	ENSMUSG00000039103	ENSMUSG00000039103	Nexn	3.9535	5.6777	5.7822	5.2696	5.4824	5.9559	5.7436	6.2779	6.9188	5.0626	7.0184	6.9297
1636	ENSMUSG00000028680	ENSMUSG00000028680	Plk3	0.8237	1.7668	2.7788	0.5677	3.6622	2.5365	2.3687	2.3277	2.7902	1.4369	1.5117	1.799
1637	ENSMUSG00000031972	ENSMUSG00000031972	Acta1	7.5371	8.3848	7.1872	8.7456	7.286	6.3453	5.897	8.5255	7.4253	8.4302	8.1532	7.3978
1638	ENSMUSG00000040836	ENSMUSG00000040836	Gpr161	-1.9849	-2.8432	-1.9069	-4.8489	-3.4031	-3.0023	-1.6826	-2.7097	-2.0387	-2.5256	-1.8693	-2.9632
1639	ENSMUSG00000026822	ENSMUSG00000026822	Lcn2	1.1333	0.9961	1.855	2.1893	3.0019	1.2664	2.4625	3.2518	2.2068	3.2986	3.1003	3.3992
1640	ENSMUSG00000071715	ENSMUSG00000071715	Ncf4	1.6375	1.5013	1.9321	3.3736	2.5112	2.5098	4.2183	2.315	1.5665	0.9933	2.0718	1.7692
1641	ENSMUSG00000035674	ENSMUSG00000035674	Ndufa3	9.94	10.0474	9.8672	10.5938	9.9083	9.4817	8.8863	9.5455	7.498	9.1941	8.5045	8.2495
1642	ENSMUSG00000070713	ENSMUSG00000070713	Gm10282	1.3525	1.9251	2.5308	1.5722	0.7051	-0.5291	2.0333	1.3203	2.4528	2.063	1.5399	2.6119
1643	ENSMUSG00000040663	ENSMUSG00000040663	Clcf1	-0.0528	-0.6598	1.0747	0.0698	-0.201	0.2503	1.178	0.6433	-0.7798	-1.3373	-1.2909	-1.2118
1644	ENSMUSG00000097629	ENSMUSG00000097629	Clcf1	-0.0528	-0.6598	1.0747	0.0698	-0.201	0.2503	1.178	0.6433	-0.7798	-1.3373	-1.2909	-1.2118
1645	ENSMUSG00000022191	ENSMUSG00000022191	Drosha	2.1533	1.6627	1.3101	2.2759	2.0859	-0.4194	0.9007	1.9627	1.3622	1.6619	1.5972	-0.2543
1646	ENSMUSG00000116046	ENSMUSG00000116046		1.3859	-0.2954	0.2537	1.4441	0.5902	1.1614	-1.293	1.434	1.1773	1.265	1.114	1.7608
1647	ENSMUSG00000037601	ENSMUSG00000037601	Nme1	2.74	2.2563	1.2815	0.9127	1.9977	1.612	2.6397	3.2804	3.702	3.3762	1.6075	2.7522
1648	ENSMUSG00000040552	ENSMUSG00000040552	C3ar1	-0.4917	0.4712	0.5188	0.6615	0.4818	-0.515	2.8647	0.3636	0.3299	1.11	-0.2115	0.6566
1649	ENSMUSG00000056900	ENSMUSG00000056900	Usp13	4.6694	5.0167	4.5763	5.0715	2.7246	2.4701	3.3708	4.811	3.8136	4.1198	4.4991	4.7748
1650	ENSMUSG00000049988	ENSMUSG00000049988	Lrrc25	-0.4309	0.4333	0.731	0.9077	-1.3684	-0.3448	1.0317	-1.2578	-1.0313	-1.0916	0.2252	0.4065
1651	ENSMUSG00000038286	ENSMUSG00000038286	Bphl	4.1361	5.2406	4.8169	5.4352	3.9452	2.2613	3.3318	4.6377	3.4174	4.5039	4.0676	3.8263
1652	ENSMUSG00000036040	ENSMUSG00000036040	Adamtsl2	3.9052	2.8872	1.3773	3.8727	3.5945	2.9724	3.7693	1.9916	3.2988	2.3493	2.4594	1.6305
1653	ENSMUSG00000090622	ENSMUSG00000090622	A930033H14Rik	-1.5888	-0.2211	-1.0259	-0.9806	-0.9467	-2.8261	-1.1529	-0.7305	0.4762	-1.2651	-0.0784	0.1669
1654	ENSMUSG00000003477	ENSMUSG00000003477	Inmt	4.6844	4.2103	5.9056	4.9879	3.6927	3.7587	5.5623	3.7014	6.0415	3.5785	4.6408	5.046
1655	ENSMUSG00000026675	ENSMUSG00000026675	Hsd17b7	-2.745	-1.7306	-1.9307	-3.1241	-3.0885	-4.3589	-1.5708	-2.9922	-1.3519	-1.5039	-2.5594	-2.4716
1656	ENSMUSG00000023031	ENSMUSG00000023031	Cela1	-0.3483	0.8464	-0.5148	1.5337	0.4069	-0.0256	1.0127	1.4023	0.091	-0.4588	-1.3483	-0.5125
1657	ENSMUSG00000037594	ENSMUSG00000037594	Clba1	-0.1256	0.8055	0.1527	0.8242	-0.7166	-1.4157	1.4949	-0.0225	0.8107	-1.0711	0.3389	-0.7195
1658	ENSMUSG00000023017	ENSMUSG00000023017	Asic1	-2.2741	-2.5936	-1.7726	-4.0099	-1.7473	-3.6818	-1.4288	-2.8684	-1.8595	-2.694	-1.9672	-1.0708
1659	ENSMUSG00000038080	ENSMUSG00000038080	Kdm1b	0.0191	1.4108	1.4953	-0.806	-1.0659	0.7067	1.1192	0.9906	0.9566	1.0244	-0.5883	0.4901
1660	ENSMUSG00000070923	ENSMUSG00000070923	Klhl9	1.884	3.005	2.711	1.6241	0.7237	0.2834	2.8896	2.1688	2.6936	2.776	2.6192	2.5612
1661	ENSMUSG00000026043	ENSMUSG00000026043	Col3a1	4.15	4.1308	3.4064	3.531	2.0255	3.3326	5.277	4.7215	4.7014	4.7913	4.2551	3.5056
1662	ENSMUSG00000025287	ENSMUSG00000025287	Acot9	2.0369	3.6905	3.4493	3.8902	3.0556	1.7683	3.2083	3.7906	3.3716	2.6463	1.1183	3.4028
1663	ENSMUSG00000038119	ENSMUSG00000038119	Cdon	0.1057	-0.6898	1.316	-1.4105	-0.9642	-0.3198	1.1449	-0.2448	1.2692	-0.0693	0.0705	0.5844
1664	ENSMUSG00000014177	ENSMUSG00000014177	Tvp23b	1.8221	2.8042	2.4306	0.9363	0.9757	0.8065	3.2748	2.2333	3.2016	2.9186	2.3443	2.6748
1665	ENSMUSG00000028068	ENSMUSG00000028068	Iqgap3	-2.777	-4.5036	-2.936	-3.7609	-2.3112	-3.0195	-2.1745	-3.1418	-1.496	-1.6318	-1.87	-2.9515
1666	ENSMUSG00000004980	ENSMUSG00000004980	Hnrnpa2b1	4.5187	6.6405	6.6955	4.4404	4.8639	5.6209	6.7123	6.2638	5.8425	6.4691	6.6931	6.5292
1667	ENSMUSG00000045776	ENSMUSG00000045776	Lrtm1	3.4139	3.5867	3.3113	4.1327	2.6656	3.0445	1.1085	3.1914	1.6125	2.618	2.9442	3.9026
1668	ENSMUSG00000027555	ENSMUSG00000027555	Car13	-2.6737	-1.9225	-1.0574	-0.7197	-2.0088	-1.9686	0.4179	-1.1173	-0.2492	-1.1832	-0.6835	-0.455
1669	ENSMUSG00000029359	ENSMUSG00000029359	Tesc	5.2038	6.5691	5.2719	6.7166	5.7864	5.4793	3.6124	5.8677	4.0924	5.1742	5.4752	5.4034
1670	ENSMUSG00000020530	ENSMUSG00000020530	Ggnbp2	2.5316	1.5538	2.8345	3.1508	2.6737	1.2841	1.6515	1.8295	3.3225	0.6849	3.0112	3.2476
1671	ENSMUSG00000062683	ENSMUSG00000062683	Atp5g2	4.0346	4.1198	2.2676	5.1849	3.6453	1.7863	3.3061	3.8971	3.9546	3.7616	3.9011	3.8199
1672	ENSMUSG00000048970	ENSMUSG00000048970	C1galt1c1	0.9268	1.6732	1.5692	1.4457	0.7787	-0.9174	2.1443	1.1899	2.3485	1.6109	1.5204	2.318
1673	ENSMUSG00000041000	ENSMUSG00000041000	Trim62	-1.1442	-2.3612	-0.5977	-0.4111	-3.5631	-2.4576	-1.5713	-1.1718	-2.123	-2.0992	-1.2843	-1.6535
1674	ENSMUSG00000116165	ENSMUSG00000116165	Pdxp	-0.4706	-2.2015	-1.48	-0.2413	-0.9976	-1.6961	0.2397	-1.5507	-2.8882	-0.5383	-1.5151	-1.4988
1675	ENSMUSG00000036285	ENSMUSG00000036285	Noa1	1.1448	1.8373	1.0643	1.572	-0.7824	-0.6562	-0.232	1.0418	0.6508	0.4449	1.5951	1.1656
1676	ENSMUSG00000059901	ENSMUSG00000059901	Adamts14	0.2717	-0.6665	-1.2772	-0.0062	-0.9953	-0.7579	0.1035	-0.857	-1.8706	-2.3945	-1.5763	-2.1633
1677	ENSMUSG00000040212	ENSMUSG00000040212	Emp3	3.2129	3.8006	3.7949	4.6732	3.4516	2.3123	5.4537	4.1285	4.8249	4.2764	5.0772	4.5763
1678	ENSMUSG00000037664	ENSMUSG00000037664	Cdkn1c	1.8132	1.8641	2.0766	3.9614	1.2316	2.9896	2.3666	2.8806	2.5712	2.9554	2.6511	0.6692
1679	ENSMUSG00000101462	ENSMUSG00000101462	Gm3052	1.4942	0.6144	1.7993	2.3177	2.2487	2.2519	2.0712	1.3067	0.5338	0.4685	0.0988	0.0589
1680	ENSMUSG00000091736	ENSMUSG00000091736	Yy2	-1.5537	0.427	0.2247	-1.3322	-2.3009	0.0017	0.1524	0.4122	0.1186	-0.3675	-0.155	-0.0656
1681	ENSMUSG00000074579	ENSMUSG00000074579	Lekr1	-1.7427	0.1799	-2.533	-0.9099	-0.9769	-2.2214	-0.352	-1.5772	-0.2363	-0.7399	-1.895	-0.2422
1682	ENSMUSG00000052752	ENSMUSG00000052752	Traf7	2.8327	2.3256	0.9733	3.0947	0.0872	1.3156	2.4891	2.7673	1.6135	2.382	1.9383	2.3662
1683	ENSMUSG00000032186	ENSMUSG00000032186	Tmod2	-1.2308	-1.6998	-1.3596	-1.7918	-3.6103	-1.2962	-0.2899	-1.4053	-0.25	-0.6986	-0.9809	-1.006
1684	ENSMUSG00000007805	ENSMUSG00000007805	Twist2	0.3931	-0.043	-1.5231	0.0192	-1.2807	-1.9876	0.2556	-0.8568	0.8985	-0.7062	0.1196	-0.9589
1685	ENSMUSG00000030780	ENSMUSG00000030780	BC017158	0.5367	0.3311	1.524	1.5412	0.0721	-0.6838	1.3019	0.8977	-0.8156	0.9109	0.7369	-0.8951
1686	ENSMUSG00000047307	ENSMUSG00000047307	Pcdhb13	-2.4513	-3.4381	-2.3095	-3.8423	-1.068	-1.1814	-1.4264	-2.7081	-1.4322	-2.5357	-2.7713	-2.2668
1687	ENSMUSG00000033906	ENSMUSG00000033906	Zdhhc15	-2.4175	-3.2565	-2.8645	-2.8026	-4.9348	-2.1681	-1.2449	-2.451	-2.3106	-2.765	-2.1579	-2.3382
1688	ENSMUSG00000031965	ENSMUSG00000031965	Tbx20	0.6206	1.5004	1.2755	-0.061	-0.5125	0.3332	2.2616	1.0193	2.4374	1.5713	1.3357	1.3103
1689	ENSMUSG00000004071	ENSMUSG00000004071	Cdip1	2.6388	2.9456	1.3596	2.8562	0.1089	1.7271	2.3847	2.1946	2.6745	1.7268	2.4643	0.8193
1690	ENSMUSG00000010911	ENSMUSG00000010911	Apip	4.2683	5.1184	4.3722	4.6812	3.5142	1.673	3.602	3.5936	4.4126	3.6996	4.49	4.1802
1691	ENSMUSG00000019689	ENSMUSG00000019689	Fmc1	7.3317	8.1789	7.1149	8.0345	6.3317	5.3416	5.8227	7.2988	6.4426	5.8953	6.535	6.5024
1692	ENSMUSG00000039781	ENSMUSG00000039781	Cep131	1.9173	1.891	2.7933	3.4681	2.9878	2.4095	2.1612	1.3313	0.3146	1.7789	1.9844	0.9514
1693	ENSMUSG00000019842	ENSMUSG00000019842	Traf3ip2	2.0044	1.6898	2.164	2.0748	0.929	-0.6378	2.1468	1.8793	0.5197	1.1447	2.0258	0.6728
1694	ENSMUSG00000050550	ENSMUSG00000050550	Gm11868	-0.7602	0.0945	0.2391	-0.2223	-1.8503	-0.0535	-0.0498	-1.1363	1.3052	-0.0636	0.823	0.818
1695	ENSMUSG00000032586	ENSMUSG00000032586	Traip	-1.9063	-3.4096	-1.0862	0.0127	-1.9994	-1.3767	-1.676	-1.1393	-1.2023	-2.548	-1.3361	-2.4276
1696	ENSMUSG00000030000	ENSMUSG00000030000	Add2	-3.2633	-4.6092	-3.1062	-4.1291	-3.0985	-5.384	-2.5459	-2.8205	-3.7432	-4.8004	-3.8125	-3.1359
1697	ENSMUSG00000031565	ENSMUSG00000031565	Fgfr1	1.8369	0.4084	1.4704	0.4754	0.3635	-0.4034	0.8021	-0.864	0.7203	-1.1379	-0.1875	0.1298
1698	ENSMUSG00000021453	ENSMUSG00000021453	Gadd45g	4.0621	2.9194	5.0804	3.1853	4.9248	4.9498	4.5653	3.8171	4.4468	2.5934	3.3895	3.105
1699	ENSMUSG00000113889	ENSMUSG00000113889	Gm48501	-1.9081	-2.2105	-0.8635	-2.926	-1.4574	-1.3204	-2.4093	-1.1697	-2.3309	-0.413	-0.89	-3.1906
1700	ENSMUSG00000028780	ENSMUSG00000028780	Sema3c	0.4515	0.6484	1.8528	-0.0464	-0.8742	0.0422	1.6914	1.1081	2.0126	1.0345	1.3984	1.4024
1701	ENSMUSG00000032604	ENSMUSG00000032604	Qars	3.7214	3.2908	3.5609	2.8303	3.2036	0.5529	2.8488	3.0264	1.6606	2.4191	2.9889	2.6605
1702	ENSMUSG00000035242	ENSMUSG00000035242	Oaz1	6.7206	6.8667	6.5119	6.5117	5.9	4.6079	5.7915	6.7026	4.3521	6.0961	5.1445	5.0586
1703	ENSMUSG00000106864	ENSMUSG00000106864	Gtf3c2	3.1315	1.815	3.1502	3.6177	1.669	3.0069	3.6444	2.3329	1.7522	1.9979	0.84	2.3797
1704	ENSMUSG00000042726	ENSMUSG00000042726	Trafd1	3.9004	3.6866	3.9552	4.3234	3.6463	3.5638	3.1591	3.7655	2.453	1.5165	3.3866	1.865
1705	ENSMUSG00000029650	ENSMUSG00000029650	Slc46a3	1.4726	2.2207	1.8238	3.13	2.0112	1.9004	0.4212	1.2537	0.5265	0.4247	2.5942	2.1717
1706	ENSMUSG00000039384	ENSMUSG00000039384	Dusp10	-0.4747	-0.5582	0.7145	-1.8503	-0.5424	-1.9083	-0.3055	-0.9939	0.7988	-1.1606	-0.1363	0.2336
1707	ENSMUSG00000025645	ENSMUSG00000025645	Ccdc51	2.1165	2.0613	1.4107	1.5139	-0.7872	0.6379	0.7789	1.6604	1.181	0.5526	1.5584	-0.105
1708	ENSMUSG00000047115	ENSMUSG00000047115	Fam221a	-1.1723	-0.7101	-2.8929	-1.0862	-1.373	-1.6605	-1.8679	-1.4602	0.2964	-0.6342	-0.4218	0.0184
1709	ENSMUSG00000048096	ENSMUSG00000048096	Lmod1	-0.2051	-1.1382	0.2622	0.3259	-1.6155	-0.553	-0.0448	-0.4583	0.7588	-2.1513	-1.3348	-0.9832
1710	ENSMUSG00000051224	ENSMUSG00000051224	Tceanc	-2.1922	-0.2857	-0.53	-1.9024	-1.9787	-3.1384	-1.662	-0.5973	-0.6904	-1.9624	-0.8063	-0.923
1711	ENSMUSG00000051504	ENSMUSG00000051504	Siglech	-1.1579	-0.262	-0.1417	0.1651	-1.47	1.2419	0.8213	-0.239	0.4393	-1.0882	-1.3849	-0.1464
1712	ENSMUSG00000022244	ENSMUSG00000022244	Amacr	1.4751	2.1376	0.4273	1.9786	-0.5286	-0.54	1.1506	1.0029	1.4998	0.5276	1.2026	1.5337
1713	ENSMUSG00000111585	ENSMUSG00000111585	Gm47355	-3.0061	-3.0667	-1.866	-1.7437	-2.5585	-1.6658	-2.942	-3.0947	-2.1081	-4.1068	-3.3261	-4.3227
1714	ENSMUSG00000030747	ENSMUSG00000030747	Dgat2	4.8906	5.3619	4.7571	5.7856	4.6915	3.7503	2.7027	4.0798	5.7501	4.1119	4.8235	4.7692
1715	ENSMUSG00000027809	ENSMUSG00000027809	Etfdh	5.2893	6.1773	5.1354	5.3016	3.946	3.3525	3.6981	5.1535	5.4216	4.8325	5.4491	5.8971
1716	ENSMUSG00000026096	ENSMUSG00000026096	Osgepl1	3.9015	4.9855	4.3759	4.2022	2.2139	2.9044	4.0393	4.1619	4.8024	2.5776	4.3555	4.2681
1717	ENSMUSG00000090935	ENSMUSG00000090935	Synj2bp	1.2459	2.4492	1.7376	0.9833	-0.5824	0.5292	1.9666	1.3112	2.5229	1.8497	2.0374	1.7116
1718	ENSMUSG00000031858	ENSMUSG00000031858	Mau2	2.0274	0.2803	2.2122	3.4675	0.9342	1.9542	2.1443	2.0169	1.06	0.8555	2.3182	1.1067
1719	ENSMUSG00000025243	ENSMUSG00000025243	Slc6a20b	-3.0666	-2.8939	-1.6621	-2.6825	-2.7504	-1.2982	-1.8531	-4.498	-3.4346	-3.2752	-3.2982	-2.907
1720	ENSMUSG00000003778	ENSMUSG00000003778	Brd8	1.7024	0.8556	1.0388	2.1546	0.5742	1.1271	1.3288	1.1439	0.1661	-1.3577	0.924	1.0873
1721	ENSMUSG00000025357	ENSMUSG00000025357	Dgka	3.3601	2.7111	3.5645	3.3839	3.1397	0.3127	3.3649	3.0867	2.4364	2.5974	3.1713	2.5864
1722	ENSMUSG00000022037	ENSMUSG00000022037	Clu	6.3687	7.3161	7.8741	7.1531	6.1651	5.4583	7.4565	6.9226	8.615	6.0231	6.8938	6.4555
1723	ENSMUSG00000084319	ENSMUSG00000084319	Tpt1-ps3	8.43	9.0015	8.7314	8.3079	7.3879	6.0435	8.3494	8.3025	9.0268	7.736	8.8081	9.0692
1724	ENSMUSG00000094724	ENSMUSG00000094724	Rnaset2b	4.2583	4.712	4.3772	4.9153	3.8051	1.8663	4.5664	3.583	4.9309	4.5571	4.7919	4.8481
1725	ENSMUSG00000041889	ENSMUSG00000041889	Shisa4	0.2369	0.0558	-1.6613	0.8884	0.5679	0.4492	1.0021	1.1285	0.7513	0.9369	-1.1694	0.2647
1726	ENSMUSG00000052565	ENSMUSG00000052565	Hist1h1d	-3.7311	-3.1332	-5.5836	-4.5714	-4.2322	-3.9682	-3.8387	-2.4771	-3.5683	-3.3872	-3.6552	-2.4027
1727	ENSMUSG00000021219	ENSMUSG00000021219	Rgs6	0.3821	-0.0369	-0.0257	0.7355	-1.5033	-1.0977	0.24	-0.8337	0.9105	-1.7599	-0.7201	0.0963
1728	ENSMUSG00000006587	ENSMUSG00000006587	Snai3	-0.7614	1.0448	0.1956	1.3345	1.2992	1.1196	-1.4805	0.4946	0.0628	0.7381	1.1363	0.5576
1729	ENSMUSG00000025733	ENSMUSG00000025733	Rhot2	3.3762	3.7149	2.7526	4.5142	3.2384	1.9533	1.2147	2.8893	2.163	2.2672	2.7013	2.6112
1730	ENSMUSG00000006763	ENSMUSG00000006763	Saal1	-0.884	0.3189	0.9059	-0.0883	-2.4255	-0.2641	0.5208	-0.8509	-0.6801	0.086	0.2101	-0.3116
1731	ENSMUSG00000026098	ENSMUSG00000026098	Pms1	-1.261	-0.6488	-0.557	-2.4444	-0.1922	-0.3564	0.5337	0.4821	0.3075	-1.3499	-0.5838	0.0963
1732	ENSMUSG00000068115	ENSMUSG00000068115	Ninl	-2.2061	0.2353	0.5854	0.559	-0.7262	0.5595	0.7959	-0.4439	-0.0403	-0.73	-0.4074	-0.9891
1733	ENSMUSG00000028480	ENSMUSG00000028480	Glipr2	1.6249	1.4148	0.2148	1.2819	-0.8065	0.2399	2.264	1.5987	1.3344	0.9417	0.6433	-0.055
1734	ENSMUSG00000044026	ENSMUSG00000044026	Slc35g1	-1.3287	-0.815	-1.4992	-0.872	-2.6488	-3.3656	-2.4629	-0.6794	-1.0163	-2.4089	-1.1494	-1.9355
1735	ENSMUSG00000092526	ENSMUSG00000092526	Gm17907	0.5689	-0.7238	0.0709	1.8588	-0.604	1.2626	2.0347	0.3606	0.1339	0.51	0.5093	-0.1535
1736	ENSMUSG00000071350	ENSMUSG00000071350	Setdb2	0.2856	0.6766	1.2631	-0.1786	-0.2148	-1.7686	0.788	-0.4008	0.8266	-0.5713	1.0715	0.7039
1737	ENSMUSG00000033423	ENSMUSG00000033423	Eri3	3.1242	3.7572	3.6238	4.1919	1.0264	2.0468	2.6095	3.5474	3.142	2.5034	2.3301	2.8576
1738	ENSMUSG00000040263	ENSMUSG00000040263	Klhdc4	1.739	0.8004	2.9429	2.2416	2.1332	2.226	2.2452	2.4457	1.486	1.553	1.7899	-0.3681
1739	ENSMUSG00000054792	ENSMUSG00000054792	Klhl18	1.1357	-0.1534	0.924	1.1078	-1.0234	0.1888	0.4285	-0.2544	-0.9644	-0.3746	-1.0386	-1.2318
1740	ENSMUSG00000034731	ENSMUSG00000034731	Dgkh	-1.5865	-2.1597	-2.7646	-1.1704	-0.9485	-2.0645	-2.1421	-3.846	-3.3985	-1.3535	-2.4345	-2.2523
1741	ENSMUSG00000081249	ENSMUSG00000081249	Gm11517	-0.5874	0.4404	1.561	1.0217	1.8869	-0.2158	0.3112	1.2162	1.6676	-0.6894	0.4038	0.9867
1742	ENSMUSG00000037708	ENSMUSG00000037708	Spag6	-2.8417	-4.4073	-1.348	-2.2199	-3.774	-3.4732	-2.9814	-2.0934	-2.0428	-2.9163	-3.1332	-3.6515
1743	ENSMUSG00000026634	ENSMUSG00000026634	Angel2	1.8658	0.0784	0.8735	2.5935	0.4307	0.6588	-0.4512	1.0344	0.583	1.2278	1.7293	0.0306
1744	ENSMUSG00000025931	ENSMUSG00000025931	Paqr8	-2.0171	-3.7542	-1.3866	-2.0775	-1.9662	-3.6598	-1.1666	-1.5771	-2.0089	-1.1041	-1.4957	-1.689
1745	ENSMUSG00000034959	ENSMUSG00000034959	Rubcnl	-1.3915	-1.5406	-0.5592	-0.7808	-2.329	-3.0366	-0.5299	-2.2298	-0.3887	-1.2491	-0.5352	-1.9925
1746	ENSMUSG00000062591	ENSMUSG00000062591	Tubb4a	-0.0855	-0.5365	-0.136	-0.3862	-1.1547	-1.2749	0.3372	-0.1313	0.6174	-0.4019	-1.0144	-2.6407
1747	ENSMUSG00000035385	ENSMUSG00000035385	Ccl2	2.8617	2.9426	5.1591	3.7116	4.7245	4.5561	4.6221	5.7478	4.867	4.2009	3.7847	4.7539
1748	ENSMUSG00000003273	ENSMUSG00000003273	Car11	1.267	1.9936	2.0547	3.7028	2.2284	0.314	3.2346	2.1249	1.8011	2.0862	1.8808	1.4549
1749	ENSMUSG00000033033	ENSMUSG00000033033	Calhm2	-0.4739	-0.0504	-2.0969	0.6413	-1.5609	-1.188	0.2537	-0.1875	-0.8919	0.682	0.0745	-0.1532
1750	ENSMUSG00000072571	ENSMUSG00000072571	Tmem253	-0.85	-1.1012	0.3037	0.9095	-1.1939	-1.9184	-1.4043	-1.0981	-1.8969	-1.9269	-1.1985	-1.37
1751	ENSMUSG00000021245	ENSMUSG00000021245	Mlh3	0.7038	0.6363	0.5994	1.0737	-1.833	-0.3029	0.9625	1.0948	1.3337	0.371	1.0177	0.9696
1752	ENSMUSG00000022940	ENSMUSG00000022940	Pigp	2.557	5.5149	5.1639	5.0996	3.627	4.256	5.7805	4.1941	4.4652	4.4317	4.7543	4.5232
1753	ENSMUSG00000036810	ENSMUSG00000036810	Cnep1r1	2.4089	3.4946	3.231	2.0181	1.7825	0.7438	3.1898	3.2567	3.4399	3.2319	3.5607	2.7084
1754	ENSMUSG00000103906	ENSMUSG00000103906	Tigd5	-0.9539	-1.35	-1.531	-0.5506	-2.9045	-3.2817	-1.6341	-1.5096	-2.3207	-3.0105	-1.1765	-1.7207
1755	ENSMUSG00000022664	ENSMUSG00000022664	Slc35a5	-0.5475	-0.1636	-0.4141	-0.3368	-2.6173	-1.6906	0.5901	-0.2326	-0.0522	-0.5776	-0.092	0.2156
1756	ENSMUSG00000029136	ENSMUSG00000029136	Rbks	-0.8705	-1.0394	1.0444	1.5793	1.3811	0.3081	0.6954	0.4668	0.3132	-0.7375	0.8771	0.7316
1757	ENSMUSG00000037370	ENSMUSG00000037370	Enpp1	-0.1356	-0.2561	-1.4025	-2.0236	-1.9232	-0.1342	0.7795	0.4262	-0.3933	-0.3075	-0.2917	-0.8783
1758	ENSMUSG00000021495	ENSMUSG00000021495	Fam193b	4.4686	3.3469	4.6389	5.0146	5.0025	5.2337	4.7725	3.8392	3.0421	3.7206	3.8343	2.5489
1759	ENSMUSG00000037336	ENSMUSG00000037336	Mfsd2b	0.6438	-1.153	1.161	0.2075	0.2709	-0.1639	0.6866	-0.4068	-0.4081	0.3141	0.0101	-2.0269
1760	ENSMUSG00000031765	ENSMUSG00000031765	Mt1	7.9333	10.0468	9.588	9.7031	9.278	7.8208	9.8925	10.7322	9.5849	8.5261	9.8097	9.4793
1761	ENSMUSG00000044982	ENSMUSG00000044982	Sft2d3	0.6066	0.6058	0.0326	0.5975	-1.9776	-1.2071	0.2934	0.2448	0.3893	-0.957	0.5443	0.4674
1762	ENSMUSG00000030342	ENSMUSG00000030342	Cd9	5.365	4.733	5.678	4.4143	4.6359	3.9796	7.2528	5.182	6.045	5.4719	5.6867	5.7535
1763	ENSMUSG00000044548	ENSMUSG00000044548	Dact1	-0.3717	-0.1018	-0.3482	-1.0688	-2.8632	-1.5362	0.1792	-0.4137	0.2808	-0.5765	-0.1992	-0.8127
1764	ENSMUSG00000078154	ENSMUSG00000078154	Gm12184	-0.0886	0.5932	0.4915	-1.3451	0.2072	-0.5843	-1.6963	-1.9607	-0.0076	-0.7275	-0.6571	0.365
1765	ENSMUSG00000027805	ENSMUSG00000027805	Pfn2	2.1004	3.4216	2.8832	1.8038	0.5621	1.4368	2.8602	2.9244	3.455	2.628	3.0184	2.8702
1766	ENSMUSG00000066026	ENSMUSG00000066026	Dhrs3	4.5816	4.0547	3.0632	2.5023	2.773	2.8654	5.4289	3.855	3.3565	3.3118	3.9538	4.4274
1767	ENSMUSG00000048485	ENSMUSG00000048485	Zbtb8b	-2.7227	-3.2986	-4.498	-2.7158	-4.265	-3.3929	-4.4731	-2.5837	-4.1348	-2.0703	-2.979	-2.3415
1768	ENSMUSG00000047363	ENSMUSG00000047363	Cstad	-2.0759	-1.0458	-1.2541	-1.4561	0.0131	0.4676	-1.221	-0.7238	0.1574	-2.1729	-1.0906	-1.8408
1769	ENSMUSG00000020922	ENSMUSG00000020922	Lsm12	0.2435	2.1858	2.5447	2.2456	1.9528	1.3084	-0.2318	2.4054	1.3435	1.8348	1.884	2.1378
1770	ENSMUSG00000023966	ENSMUSG00000023966	Rsph9	-0.3897	0.0053	0.8969	1.6754	0.5304	0.6575	1.4678	0.5425	0.3795	-1.4926	1.2105	0.8757
1771	ENSMUSG00000015647	ENSMUSG00000015647	Lama5	4.0383	3.4543	4.2866	3.9932	3.6078	3.8507	3.2182	3.4859	2.1879	2.8826	1.6914	1.969
1772	ENSMUSG00000078921	ENSMUSG00000078921	Tgtp2	1.011	0.1748	2.9671	1.6874	-0.3278	0.6586	0.912	0.5914	0.669	1.5881	1.4677	1.7075
1773	ENSMUSG00000073888	ENSMUSG00000073888	Ccl27a	1.3673	2.6764	2.6803	3.1025	0.5147	1.5602	0.7453	2.1191	0.9439	0.8958	1.0054	1.3599
1774	ENSMUSG00000072640	ENSMUSG00000072640	Lyrm9	2.9646	4.4871	3.7622	3.4714	2.5884	2.4239	2.6892	3.875	3.4462	2.6958	3.0707	1.1281
1775	ENSMUSG00000027016	ENSMUSG00000027016	Zfp385b	0.0618	0.7817	0.4076	0.0058	-0.4503	-0.564	0.653	0.9002	1.0263	-1.4417	0.3743	-1.5293
1776	ENSMUSG00000002265	ENSMUSG00000002265	Peg3	1.2047	0.6921	2.6008	0.9523	0.6419	1.1947	3.082	1.6691	1.8553	0.0702	1.982	1.8633
1777	ENSMUSG00000083674	ENSMUSG00000083674	Zfp133-ps	-0.4687	-0.223	-1.0726	0.1418	-0.7704	-2.5438	-1.6066	0.1107	-0.0508	0.0385	0.3954	-0.0731
1778	ENSMUSG00000024639	ENSMUSG00000024639	Gnaq	0.9409	1.5642	1.7504	2.7592	2.531	2.5938	1.2524	2.2717	-0.1584	1.159	1.0249	1.047
1779	ENSMUSG00000041975	ENSMUSG00000041975	Mettl8	0.2855	1.3986	1.8103	1.3789	0.7636	1.29	0.856	0.2329	0.7999	0.4489	1.3977	-1.4612
1780	ENSMUSG00000033577	ENSMUSG00000033577	Myo6	2.1026	0.9629	2.0862	2.9252	0.6483	0.6887	1.7189	2.2927	2.0345	1.245	1.9899	-0.0745
1781	ENSMUSG00000028521	ENSMUSG00000028521	Slc35d1	-2.2935	-0.2101	0.7655	0.6891	0.3028	0.7594	0.4693	0.2693	-0.1899	0.0242	-0.812	0.3195
1782	ENSMUSG00000019577	ENSMUSG00000019577	Pdk4	5.1724	5.6357	5.7041	4.7045	3.6325	4.2596	4.6733	5.4108	6.0479	4.3974	5.9451	6.5615
1783	ENSMUSG00000049299	ENSMUSG00000049299	Trappc1	4.2718	4.548	4.4193	2.32	3.6174	3.0092	4.1959	4.1345	4.8122	2.3476	4.5013	4.3236
1784	ENSMUSG00000057176	ENSMUSG00000057176	Ccdc189	2.1961	3.0871	2.257	3.7438	2.6131	2.8278	2.0161	1.7702	1.6721	2.464	1.912	0.2666
1785	ENSMUSG00000025925	ENSMUSG00000025925	Terf1	0.6306	0.6679	1.2515	0.0369	-0.1036	-1.4218	1.5158	0.8537	1.6892	0.8868	1.2769	1.118
1786	ENSMUSG00000021750	ENSMUSG00000021750	Fam107a	2.6415	1.3811	2.6461	2.4467	2.489	-0.1942	2.6516	2.4915	1.4318	2.2596	2.4877	2.7219
1787	ENSMUSG00000042210	ENSMUSG00000042210	Abhd14a	2.1625	2.7372	2.898	3.0781	1.0061	1.7012	0.0409	2.4087	2.5912	1.8383	2.4089	2.1766
1788	ENSMUSG00000033904	ENSMUSG00000033904	Ccp110	0.8149	0.7822	0.8865	-1.218	-1.285	0.5411	1.6386	0.9214	-0.017	0.2634	0.4983	0.0304
1789	ENSMUSG00000001089	ENSMUSG00000001089	Luzp1	-1.3041	1.5297	1.2832	1.9074	1.1109	0.6485	0.9189	0.9222	1.2367	0.707	0.1414	1.8219
1790	ENSMUSG00000006642	ENSMUSG00000006642	Tcf23	-1.7207	-1.4814	-1.0805	-1.1235	-0.6705	-3.3886	-0.6188	-0.5249	-1.2301	-0.7178	-0.2703	-0.2452
1791	ENSMUSG00000008855	ENSMUSG00000008855	Hdac5	2.9319	3.4187	3.824	4.6024	4.1466	4.0646	3.8754	2.9042	2.078	2.9874	2.7324	1.7915
1792	ENSMUSG00000018401	ENSMUSG00000018401	Mtmr4	0.6622	0.2523	0.9618	1.2272	-0.2327	-1.1438	1.4299	0.6555	0.6026	-0.7736	0.052	-0.9848
1793	ENSMUSG00000030064	ENSMUSG00000030064	Frmd4b	0.2649	0.7741	1.1224	1.5021	-1.2234	0.6251	2.0968	1.1561	1.1021	1.1465	1.6729	1.6613
1794	ENSMUSG00000052305	ENSMUSG00000052305	Hbb-bs	9.9686	11.142	10.6658	12.1616	12.4937	11.368	11.5781	11.9999	10.3505	10.0731	10.7987	10.237
1795	ENSMUSG00000038587	ENSMUSG00000038587	Akap12	1.9187	3.4256	2.3856	2.3346	5.0819	2.1345	2.5982	2.2734	3.2068	2.1683	2.8927	2.741
1796	ENSMUSG00000027318	ENSMUSG00000027318	Adam33	0.2665	0.0927	2.3152	0.9923	0.9775	1.7168	2.7375	0.8319	1.9975	0.1231	1.128	1.4991
1797	ENSMUSG00000002732	ENSMUSG00000002732	Fkbp7	3.164	3.8909	4.5589	2.9181	2.5552	2.1578	4.5877	4.043	4.8785	3.674	4.2472	4.0709
1798	ENSMUSG00000022708	ENSMUSG00000022708	Zbtb20	1.0883	0.6284	0.5812	2.1519	2.4472	2.2295	2.1769	1.3237	0.8169	0.1878	0.9149	-0.0721
1799	ENSMUSG00000052688	ENSMUSG00000052688	Rab7b	-1.2062	-1.037	-0.6329	-0.865	-0.0422	-1.5059	1.7818	-0.0973	0.0399	-1.0046	-0.3928	-0.6037
1800	ENSMUSG00000021070	ENSMUSG00000021070	Bdkrb2	-3.0317	-5.1763	-2.7755	-3.0186	-3.5629	-2.4669	-2.7519	-3.8672	-2.1268	-2.6946	-4.2954	-3.4598
1801	ENSMUSG00000069565	ENSMUSG00000069565	Dazap1	2.5265	2.516	2.3857	4.0677	3.0455	2.9978	2.6132	1.5793	2.7492	0.6135	1.7674	2.1478
1802	ENSMUSG00000062929	ENSMUSG00000062929	Cfl2	4.8952	6.4824	6.1116	4.5271	3.5845	4.5931	5.1633	6.2252	6.0135	5.6089	5.8536	5.6595
1803	ENSMUSG00000039637	ENSMUSG00000039637	Coro7	1.801	0.7621	2.1984	2.4602	2.6286	1.2735	2.703	1.5079	1.3989	-0.1117	2.5146	1.2202
1804	ENSMUSG00000026770	ENSMUSG00000026770	Il2ra	-1.704	-2.6622	-1.7075	-2.5024	-1.7421	-4.3171	-1.8226	-2.9632	-3.3985	-2.394	-2.959	-1.398
1805	ENSMUSG00000059429	ENSMUSG00000059429	Olfr365	-2.3694	-1.9215	-0.8369	-1.7934	-0.6487	-0.6839	-0.863	-3.5247	-1.0047	-2.2096	-1.4574	-1.434
1806	ENSMUSG00000034926	ENSMUSG00000034926	Dhcr24	0.4615	-2.2733	-0.4097	-0.025	-0.1971	-1.7883	-0.2011	-1.2685	-0.7482	-0.7866	-2.0844	-0.8163
1807	ENSMUSG00000052551	ENSMUSG00000052551	Adarb2	-3.6878	-3.0089	-2.6087	-1.3445	-3.6993	-2.7268	-1.5639	-2.1294	-2.2589	-1.7123	-2.365	-3.8881
1808	ENSMUSG00000048621	ENSMUSG00000048621	Gm6377	-2.8352	-1.6204	-0.2365	-1.6115	-1.7506	-0.3824	-0.2978	-0.7767	-0.5551	-0.3501	-0.0857	-0.2698
1809	ENSMUSG00000024878	ENSMUSG00000024878	Cbwd1	0.7437	1.4631	0.1573	1.2788	-1.6707	-0.2492	0.8239	-0.011	1.1623	0.2654	0.978	0.5781
1810	ENSMUSG00000025213	ENSMUSG00000025213	Kazald1	0.4336	0.5047	0.8919	-0.0866	-1.9904	0.1164	1.171	0.8169	1.1094	0.4628	0.6942	-0.2991
1811	ENSMUSG00000030865	ENSMUSG00000030865	Chp2	-0.5067	-0.8407	-0.4644	-0.4799	-3.0296	-0.5394	0.0909	-0.8093	-0.0636	-1.9591	-0.717	-1.0839
1812	ENSMUSG00000041046	ENSMUSG00000041046	Ramp3	2.3112	2.6627	1.9159	2.7119	5.0184	1.6965	2.88	1.9341	2.638	2.3376	2.9628	2.2832
1813	ENSMUSG00000022220	ENSMUSG00000022220	Adcy4	3.2401	2.6427	3.0235	3.8323	2.1425	2.9478	2.6013	1.763	2.3713	2.9948	2.561	0.4227
1814	ENSMUSG00000060147	ENSMUSG00000060147	Serpinb6a	4.8139	5.4998	5.1754	5.7389	4.54	4.6077	5.7652	5.4583	2.6724	5.3974	5.1409	4.2903
1815	ENSMUSG00000056592	ENSMUSG00000056592	Zfp658	-1.3615	-1.17	-1.2597	-1.2131	-2.3423	-0.341	-1.066	-1.2019	-2.3925	-1.674	-1.1362	-3.6325
1816	ENSMUSG00000079410	ENSMUSG00000079410	Gm2897	2.2296	1.8638	2.3051	1.9085	2.7	0.0861	1.496	1.7219	2.1957	-0.0982	1.5152	1.1294
1817	ENSMUSG00000045613	ENSMUSG00000045613	Chrm2	1.4663	2.3258	3.1022	1.9626	1.1473	0.7206	2.3504	2.3029	3.8173	1.2984	2.3542	2.0435
1818	ENSMUSG00000026153	ENSMUSG00000026153	Fam135a	1.1801	2.8765	3.2178	0.8814	1.6017	3.325	3.5618	2.9532	2.9172	2.5675	2.4325	2.3636
1819	ENSMUSG00000064356	ENSMUSG00000064356	mt-Atp8	14.6496	13.9037	15.3116	13.1413	13.8912	15.7625	15.7661	14.904	15.6635	15.4908	15.313	15.2349
1820	ENSMUSG00000029925	ENSMUSG00000029925	Tbxas1	-0.5211	-0.2028	-0.7292	0.2997	0.7042	-1.1606	2.0402	0.3196	-0.2058	-0.8791	-0.4242	-0.3096
1821	ENSMUSG00000031174	ENSMUSG00000031174	Rpgr	-2.1452	-0.9842	-0.1692	-0.0044	-1.6668	0.0281	0.3011	0.0562	0.5396	-0.3287	0.5918	0.0106
1822	ENSMUSG00000114470	ENSMUSG00000114470	Gm49395	2.5974	2.5928	1.0651	2.7456	1.5915	0.8968	-0.0877	2.3103	1.4349	2.0618	2.3697	1.3997
1823	ENSMUSG00000032578	ENSMUSG00000032578	Cish	3.2448	2.4177	3.6045	4.1229	3.5857	1.5759	2.9349	3.9094	3.1547	1.8048	2.6353	1.8464
1824	ENSMUSG00000003604	ENSMUSG00000003604	Aven	1.2975	2.0481	0.8011	1.9491	1.3486	0.2897	0.5507	-0.7842	1.8413	1.6834	1.4917	2.0019
1825	ENSMUSG00000000392	ENSMUSG00000000392	Fap	1.4803	0.1151	-0.087	0.3651	-0.672	-0.43	-1.0867	-1.1678	-0.1641	-1.9114	-0.3131	-0.0504
1826	ENSMUSG00000003644	ENSMUSG00000003644	Rps6ka1	1.5978	0.9832	1.4081	2.2323	-1.3532	0.9267	1.1418	1.2625	0.6717	1.0335	1.3813	1.3587
1827	ENSMUSG00000021678	ENSMUSG00000021678	F2rl1	-3.0411	-2.6132	-4.2172	-1.4244	-2.976	-2.6866	-2.1858	-3.2952	-1.6676	-1.3193	-3.0947	-2.0479
1828	ENSMUSG00000045427	ENSMUSG00000045427	Hnrnph2	2.9183	4.3323	4.6526	2.9646	1.8615	3.7073	4.6029	4.5863	4.4586	3.882	4.0467	3.7203
1829	ENSMUSG00000039395	ENSMUSG00000039395	Mreg	-0.7141	1.7881	1.1071	-1.098	-0.4775	-0.0876	0.6698	0.3706	0.8834	0.6716	0.5996	1.2219
1830	ENSMUSG00000021057	ENSMUSG00000021057	Akap5	-1.342	-2.3875	-3.9806	-2.6482	-1.4055	-3.5918	-3.547	-3.4232	-3.0269	-2.1015	-3.1736	-3.1227
1831	ENSMUSG00000029875	ENSMUSG00000029875	Ccdc184	0.3386	-0.7728	-2.4903	-1.3073	-0.704	-1.9856	-0.7255	-0.8447	-2.7524	-1.1895	-1.0098	-1.5921
1832	ENSMUSG00000032463	ENSMUSG00000032463	Faim	0.5756	1.6681	0.2241	0.7649	-0.4229	1.4245	1.8425	1.9358	2.039	0.0265	1.6208	1.8476
1833	ENSMUSG00000020689	ENSMUSG00000020689	Itgb3	-1.3851	-2.4375	-1.0868	-1.5507	0.14	-1.3285	0.8926	-0.5831	-1.2675	-1.4603	-1.0977	-0.8668
1834	ENSMUSG00000056529	ENSMUSG00000056529	Ptafr	-0.3977	-0.1827	-0.2525	0.0224	-1.6059	-0.3734	1.8316	-0.9391	-1.3853	-0.4616	-0.4951	-0.165
1835	ENSMUSG00000030465	ENSMUSG00000030465	Psd3	0.2499	0.5625	1.3837	-0.2982	-0.3425	-0.3257	1.4544	0.5581	1.922	-0.7941	1.1372	0.84
1836	ENSMUSG00000049922	ENSMUSG00000049922	Slc35c1	-1.5676	-1.3293	-0.2424	0.0716	-2.4479	-1.5828	0.4734	-0.0958	-1.237	-0.1621	-0.6831	-0.7919
1837	ENSMUSG00000027099	ENSMUSG00000027099	Mtx2	3.585	4.6603	3.3817	4.3278	2.2569	2.2731	2.7322	4.0426	4.4378	3.0749	4.0609	4.3692
1838	ENSMUSG00000038429	ENSMUSG00000038429	Usp5	3.3447	3.0565	2.7753	3.3465	2.4266	1.9158	2.7512	2.6323	2.303	0.8136	2.4831	0.7589
1839	ENSMUSG00000040767	ENSMUSG00000040767	Snrnp25	2.5839	3.1993	3.1318	3.5546	2.1186	1.2455	3.0328	2.5053	2.3443	0.5497	2.4967	1.9596
1840	ENSMUSG00000048445	ENSMUSG00000048445	Ccdc57	0.6905	-0.2167	0.9042	0.7535	-0.2719	0.2113	0.8351	0.022	1.1054	-1.7345	0.7506	-0.919
1841	ENSMUSG00000071613	ENSMUSG00000071613	Gm10340	0.9403	1.3305	1.7887	0.688	-0.9012	0.525	0.9319	0.8142	1.0014	2.0315	1.3264	-0.571
1842	ENSMUSG00000016534	ENSMUSG00000016534	Lamp2	2.781	3.8629	3.7835	2.5649	1.7368	2.6508	4.3405	3.3735	4.48	3.9335	4.1455	4.0213
1843	ENSMUSG00000041052	ENSMUSG00000041052	Slc7a13	-3.5305	-3.928	-1.4849	-2.8824	-1.7712	-1.358	-2.0492	-3.7463	-2.5859	-2.4955	-3.007	-2.622
1844	ENSMUSG00000006589	ENSMUSG00000006589	Aprt	3.7131	3.8226	4.7231	5.2595	3.2155	3.6009	4.4855	4.4687	2.2262	3.1822	4.0093	2.9202
1845	ENSMUSG00000043881	ENSMUSG00000043881	Kbtbd7	-1.2266	-0.1355	-0.3477	-1.7432	-1.1664	-2.511	0.0208	0.0116	0.0888	-0.2551	0.0448	-0.1044
1846	ENSMUSG00000019790	ENSMUSG00000019790	Stxbp5	1.9842	1.3709	1.233	2.474	1.5352	0.4792	1.4512	-0.0174	0.5608	-0.5511	1.3502	0.6338
1847	ENSMUSG00000020437	ENSMUSG00000020437	Myo1g	-0.7396	-0.692	0.2155	1.012	0.3906	0.7258	1.8136	0.0647	-0.6474	-0.5502	-1.0138	0.486
1848	ENSMUSG00000039007	ENSMUSG00000039007	Cpq	2.2618	3.1016	3.2226	2.4646	1.4144	0.903	3.5253	2.4896	3.8625	2.4914	2.9577	3.18
1849	ENSMUSG00000034285	ENSMUSG00000034285	Nipsnap1	1.2371	-0.8576	1.098	0.4091	-0.8604	-0.872	1.5457	0.5468	0.9768	0.8511	0.5305	0.7407
1850	ENSMUSG00000036057	ENSMUSG00000036057	Ptpn23	2.5484	1.7534	2.9083	1.4272	2.9511	2.0551	1.7153	1.3306	2.5846	0.046	1.8498	0.9439
1851	ENSMUSG00000020386	ENSMUSG00000020386	Sar1b	3.9061	5.4959	5.5015	3.2796	3.0583	3.3784	4.7851	4.8076	5.2424	4.57	4.7628	4.5856
1852	ENSMUSG00000047694	ENSMUSG00000047694	Yipf6	0.1886	0.7675	1.1709	-0.8287	-1.108	-0.4328	1.3015	0.8505	1.3944	0.6929	0.7886	1.1437
1853	ENSMUSG00000020818	ENSMUSG00000020818	Mfsd11	1.648	2.189	1.5704	2.1812	0.2935	1.0883	2.7142	1.7693	0.0829	1.3356	0.1193	1.0955
1854	ENSMUSG00000034308	ENSMUSG00000034308	Sdr42e1	0.5926	-1.394	-0.4612	0.697	-1.3632	-0.7423	-1.6896	-1.3681	-1.3157	-2.0744	-0.6393	-1.0235
1855	ENSMUSG00000044786	ENSMUSG00000044786	Zfp36	3.5439	1.8973	3.9348	4.0168	2.8941	3.5878	4.7583	3.5579	4.2513	4.4962	4.9438	4.4163
1856	ENSMUSG00000060601	ENSMUSG00000060601	Nr1h2	3.7346	3.6189	3.2072	3.5993	3.3976	3.2935	3.7531	2.7048	2.443	1.8144	3.8574	1.1872
1857	ENSMUSG00000037458	ENSMUSG00000037458	Azin1	1.6142	0.4789	1.6038	2.2331	2.3691	1.3561	2.7068	1.2178	2.6279	0.414	1.0854	0.3214
1858	ENSMUSG00000045876	ENSMUSG00000045876	Pcdhb8	-2.2796	-1.528	-3.4528	-2.0943	-3.2203	-3.3272	-2.0926	-1.3653	-2.7617	-0.6548	-2.3453	-2.7766
1859	ENSMUSG00000098374	ENSMUSG00000098374	Gm28043	-0.1482	-0.9274	0.5809	-0.1187	-0.4139	-2.4182	0.5786	0.3237	0.344	-0.2573	0.5017	0.2208
1860	ENSMUSG00000002032	ENSMUSG00000002032	Tmem25	1.2873	-0.7527	0.4359	2.0207	0.822	1.0593	0.3886	0.7973	-0.7683	-0.0667	-0.1079	-0.3549
1861	ENSMUSG00000048379	ENSMUSG00000048379	Socs4	0.0298	1.0353	0.7945	-1.0121	-0.7417	0.6697	1.3312	1.1652	1.3488	1.0334	1.4218	1.5241
1862	ENSMUSG00000046442	ENSMUSG00000046442	Ppm1e	-0.84	0.2558	0.2876	0.1396	-1.8517	-1.4032	0.082	0.9654	0.8388	-0.6738	-0.343	-0.0691
1863	ENSMUSG00000029762	ENSMUSG00000029762	Akr1b8	1.7613	1.4469	2.7934	2.1708	0.6664	1.4668	3.4135	2.6033	3.3665	2.0878	2.6924	3.0795
1864	ENSMUSG00000025735	ENSMUSG00000025735	Rhbdl1	-0.8335	-0.1601	0.8412	0.6602	0.7765	-2.2926	-0.6055	-0.1755	-0.0318	-0.3385	-0.5014	0.0302
1865	ENSMUSG00000021066	ENSMUSG00000021066	Atl1	-0.2316	-0.2473	0.6968	-1.2429	-2.4064	0.2245	0.7038	0.0481	-0.2365	-0.4861	-0.0623	-0.5924
1866	ENSMUSG00000008333	ENSMUSG00000008333	Snrpb2	2.5453	2.8866	2.7518	1.7802	1.9011	-0.036	2.8236	2.4272	3.0975	2.7074	2.7099	2.7429
1867	ENSMUSG00000042680	ENSMUSG00000042680	Garem1	-1.238	-0.3387	-1.5257	1.0303	-0.4266	-0.7741	-1.9143	-0.8715	-0.4356	-2.2142	-0.6918	-0.4919
1868	ENSMUSG00000047238	ENSMUSG00000047238	Mageh1	1.4458	0.9362	2.5308	0.9884	-0.5548	1.0052	2.3406	1.5015	2.4089	1.8225	1.8477	1.6715
1869	ENSMUSG00000071203	ENSMUSG00000071203	Naip5	-1.6698	-3.4267	-2.1263	-1.9014	-2.1625	-1.2021	-0.5191	-1.1643	-2.4249	-3.0469	-1.6636	-2.886
1870	ENSMUSG00000036412	ENSMUSG00000036412	Arsi	-0.9655	-2.2646	-2.8624	-0.8797	-2.247	-1.4995	-0.9665	-1.0866	-1.9788	-2.3746	-2.182	-3.5722
1871	ENSMUSG00000040688	ENSMUSG00000040688	Tbl3	2.0657	3.2259	2.777	3.0303	2.0639	1.2436	2.7759	2.9002	2.6492	0.2949	2.7426	1.947
1872	ENSMUSG00000049362	ENSMUSG00000049362	Olfr173	-3.9525	-1.4759	-3.0581	-1.0201	-1.3776	-1.9948	-1.5214	-1.6816	-1.7824	-2.3147	-1.0939	-2.2397
1873	ENSMUSG00000051486	ENSMUSG00000051486	Pcdhb11	-2.3571	-1.4409	-2.5378	-2.0672	-3.6211	-2.9822	-0.7405	-1.7623	-1.8816	-2.1756	-0.6696	-1.682
1874	ENSMUSG00000095362	ENSMUSG00000095362	Gm14325	2.1473	1.1701	0.9157	3.4989	2.603	1.3548	2.9701	0.9653	2.6919	2.6841	2.3703	1.8975
1875	ENSMUSG00000035529	ENSMUSG00000035529	Prdm4	-0.8601	0.9091	1.2256	1.8204	1.1599	0.0953	1.6498	0.4806	1.1259	0.8723	1.4629	-0.5773
1876	ENSMUSG00000033777	ENSMUSG00000033777	Tlr13	-0.463	-1.2212	-0.0897	0.4567	-0.4868	-1.2749	2.0226	-0.1111	-0.1958	-0.3852	0.0861	0.0806
1877	ENSMUSG00000030047	ENSMUSG00000030047	Arhgap25	0.5275	0.6281	1.2191	0.4513	0.8773	0.4081	2.6194	0.7376	0.0008	-0.6883	0.718	-0.5083
1878	ENSMUSG00000045678	ENSMUSG00000045678	Olfr1489	-2.7316	-3.2575	-1.931	-2.4213	-2.5102	-3.7551	-2.5061	-3.1789	-2.3576	-5.0445	-3.7769	-3.0206
1879	ENSMUSG00000029915	ENSMUSG00000029915	Clec5a	-1.6405	-0.9866	-1.5288	-0.2169	-0.8167	-1.5021	1.3722	-0.8368	-0.7934	0.1577	-0.2516	-0.2879
1880	ENSMUSG00000023707	ENSMUSG00000023707	Ogfod2	2.9565	3.4496	1.7822	3.2679	2.5195	0.3369	1.3326	2.0497	2.2387	2.0239	2.3851	2.1322
1881	ENSMUSG00000019979	ENSMUSG00000019979	Apaf1	1.479	1.4859	1.3761	2.841	1.9053	0.5748	2.9662	2.9645	0.8897	0.9644	2.5098	1.4175
1882	ENSMUSG00000022721	ENSMUSG00000022721	Trmt2a	1.9143	-0.4558	0.3419	2.3097	0.3785	1.4453	-0.3045	1.1725	1.2119	0.3293	0.7479	0.3386
1883	ENSMUSG00000098930	ENSMUSG00000098930	Trmt2a	1.9143	-0.4558	0.3419	2.3097	0.3785	1.4453	-0.3045	1.1725	1.2119	0.3293	0.7479	0.3386
1884	ENSMUSG00000053070	ENSMUSG00000053070	Cfap300	-1.0738	-0.6046	-0.9512	-0.4509	-2.9192	-1.6987	-0.8794	-0.7421	0.1701	-0.7888	-1.3201	0.3117
1885	ENSMUSG00000020973	ENSMUSG00000020973	Dnaaf2	-0.1661	-0.7698	-0.6015	-0.6087	-2.0105	-3.1553	-1.2361	-0.7647	-1.1214	-1.4895	-0.1251	-0.7636
1886	ENSMUSG00000028957	ENSMUSG00000028957	Per3	2.3266	1.9176	2.964	3.9981	2.7189	1.8271	0.6684	1.718	2.653	2.0497	3.1558	2.7088
1887	ENSMUSG00000021423	ENSMUSG00000021423	Ly86	-0.0192	0.7941	-0.0652	1.3716	0.4629	0.1202	2.5171	-0.1159	0.964	0.5068	1.7118	1.7009
1888	ENSMUSG00000038776	ENSMUSG00000038776	Ephx1	4.5168	4.8202	5.0654	3.6928	4.1751	2.5199	5.3538	5.2481	4.5946	4.8551	5.4028	5.3531
1889	ENSMUSG00000069917	ENSMUSG00000069917	Hba-a2	9.1658	10.0556	10.0035	11.3071	11.931	10.5865	10.8847	11.1738	9.6874	9.309	10.1983	9.8488
1890	ENSMUSG00000028693	ENSMUSG00000028693	Nasp	0.9945	1.6818	2.2429	2.0365	1.9489	-0.3584	1.4371	1.5572	1.5891	-0.0179	0.3097	1.6666
1891	ENSMUSG00000002319	ENSMUSG00000002319	Ipo4	3.937	3.5084	4.4609	5.149	3.2263	2.5151	4.3068	4.8975	4.0918	3.4566	4.1586	2.4844
1892	ENSMUSG00000019080	ENSMUSG00000019080	Mfsd3	0.8801	1.4856	0.7379	1.9222	-0.6324	-0.726	0.8019	0.6356	-0.4818	-0.33	0.7296	0.2024
1893	ENSMUSG00000075391	ENSMUSG00000075391	Gm13443	1.2424	2.1682	1.6467	0.6315	0.0431	1.1289	1.606	-0.329	1.486	1.6847	2.1718	2.4031
1894	ENSMUSG00000026180	ENSMUSG00000026180	Cxcr2	-2.6943	-3.0728	-1.0514	-2.6328	-1.018	-0.447	-1.1864	-1.9028	-1.1794	-1.4577	-1.6881	-0.6178
1895	ENSMUSG00000067928	ENSMUSG00000067928	Zfp760	-0.833	0.0955	0.2095	0.0016	-1.6473	-1.4423	0.8995	0.495	0.605	0.2874	0.7326	0.499
1896	ENSMUSG00000040350	ENSMUSG00000040350	Trim7	3.1417	2.2752	3.0347	4.2428	2.2291	3.1491	2.748	2.4407	1.2386	1.6435	1.9392	1.5781
1897	ENSMUSG00000028617	ENSMUSG00000028617	Lrrc42	2.1188	1.3266	2.4176	2.7091	0.8265	-0.0771	2.2463	2.5296	2.2185	1.714	1.8567	0.8172
1898	ENSMUSG00000039193	ENSMUSG00000039193	Nlrc4	-1.6234	-2.2559	-1.4307	-1.5586	-1.8952	-4.114	-0.8705	-3.1625	-1.8637	-2.249	-2.1177	-2.0093
1899	ENSMUSG00000069516	ENSMUSG00000069516	Lyz2	6.1834	7.061	6.1796	6.8391	5.832	5.761	8.945	6.2717	6.2412	6.427	6.5746	6.9594
1900	ENSMUSG00000079429	ENSMUSG00000079429	Mroh2a	0.9796	-1.231	1.473	1.1732	1.2034	1.0982	1.0267	-0.0725	0.8625	-0.0737	0.4944	-0.6227
1901	ENSMUSG00000028948	ENSMUSG00000028948	Nol9	1.0168	-0.0809	-1.4545	1.543	0.5229	1.0423	1.2657	0.8846	-0.4113	-0.1763	0.5811	0.3228
1902	ENSMUSG00000045275	ENSMUSG00000045275	Lca5l	-4.2585	-2.8271	-3.4344	-3.6414	-2.6053	-3.1486	-1.8066	-2.5016	-2.0485	-4.3348	-2.0851	-2.4937
1903	ENSMUSG00000079588	ENSMUSG00000079588	Tmem182	3.2109	4.0254	4.1555	2.2597	2.1187	2.4013	3.3214	3.4412	4.9273	3.1505	3.7355	3.9806
1904	ENSMUSG00000017009	ENSMUSG00000017009	Sdc4	2.2207	2.3041	3.5404	2.2037	2.8575	2.1151	3.9511	4.0173	3.9176	1.5732	2.4699	3.2602
1905	ENSMUSG00000044211	ENSMUSG00000044211	Gm7887	1.5228	1.6714	1.5178	2.6516	0.8597	0.7032	1.358	1.5823	2.3141	-0.4096	2.4395	1.8965
1906	ENSMUSG00000014773	ENSMUSG00000014773	Dll1	1.073	-1.2503	-1.2631	-0.5124	-0.003	0.2727	0.3674	0.1385	-0.5673	1.5552	0.0882	-0.504
1907	ENSMUSG00000036751	ENSMUSG00000036751	Cox6b1	9.4205	10.5224	9.1941	10.1281	8.6109	7.6478	8.1383	9.6362	9.6777	8.7323	9.6628	9.8601
1908	ENSMUSG00000042408	ENSMUSG00000042408	Zmym6	2.2015	1.95	2.81	3.1088	2.2069	1.2801	2.8359	3.1096	2.6799	0.2653	2.9667	2.2974
1909	ENSMUSG00000005907	ENSMUSG00000005907	Pex1	1.9621	0.2608	2.637	3.3856	3.0226	2.2052	1.6206	1.5064	2.2624	1.9661	2.8851	2.7616
1910	ENSMUSG00000097789	ENSMUSG00000097789	Gm2115	-3.5792	-4.4467	-4.0452	-3.2725	-2.8086	-6.1123	-3.7272	-3.6978	-3.5683	-3.957	-3.5412	-3.1239
1911	ENSMUSG00000024480	ENSMUSG00000024480	Ap3s1	2.2231	3.1249	3.182	1.8164	1.5319	2.4892	4.2218	3.164	3.9105	3.6943	3.4286	3.5096
1912	ENSMUSG00000022464	ENSMUSG00000022464	Slc38a4	-0.1735	0.7912	0.9044	-0.9155	-1.476	-0.5408	0.4867	0.8666	1.4071	-0.3012	0.0825	0.0616
1913	ENSMUSG00000048080	ENSMUSG00000048080	Olfr731	-1.7622	-1.3639	-2.1663	-1.9816	-1.9876	-2.1172	-2.0391	-1.7244	-1.5164	-4.2398	-1.404	-3.3292
1914	ENSMUSG00000022947	ENSMUSG00000022947	Cbr3	1.2542	1.3456	0.399	0.882	-1.1286	-0.5848	1.8158	1.1896	0.4294	0.3027	0.175	0.9333
1915	ENSMUSG00000000197	ENSMUSG00000000197	Nalcn	-2.5901	-2.1657	-0.7699	-3.7755	-3.3383	-2.1421	-1.7449	-2.201	-1.0636	-2.1722	-1.9532	-2.6349
1916	ENSMUSG00000062580	ENSMUSG00000062580	Timm17a	4.8344	5.6772	4.2924	5.3861	4.0505	2.8325	3.2674	4.5549	5.0695	4.1178	4.9963	4.9194
1917	ENSMUSG00000033615	ENSMUSG00000033615	Cplx1	-0.4577	-1.766	-0.0385	0.3908	-0.153	-1.4587	0.0772	-0.5855	-0.2422	-2.2765	-1.3121	-1.3202
1918	ENSMUSG00000047033	ENSMUSG00000047033	Pcdhb15	-1.7322	-2.292	-1.9065	-3.437	-1.6741	-1.6917	-1.608	-3.3033	-1.8644	-1.3363	-1.9055	-3.8837
1919	ENSMUSG00000038784	ENSMUSG00000038784	Cnot4	-0.4356	0.7361	1.155	0.5636	0.3176	0.8074	1.4629	0.5086	0.9189	-1.498	1.5704	0.708
1920	ENSMUSG00000009687	ENSMUSG00000009687	Fxyd5	3.5817	4.0159	4.7532	4.2263	5.0522	4.4029	5.7918	5.9985	4.1861	5.0988	4.1514	3.1912
1921	ENSMUSG00000042717	ENSMUSG00000042717	Ppp1r3a	1.155	2.7519	2.8666	0.9323	0.7789	0.8498	1.7326	2.1079	2.7763	2.1399	2.5157	2.8849
1922	ENSMUSG00000035239	ENSMUSG00000035239	Neu3	-0.0629	-0.8095	0.7798	-1.116	-1.3834	-0.798	0.9496	0.4821	0.4399	-0.8233	0.422	0.7627
1923	ENSMUSG00000018845	ENSMUSG00000018845	Unc45b	4.4861	4.7544	5.0143	5.1785	1.8978	4.4363	4.3939	4.7691	4.4747	3.9322	4.2876	4.4724
1924	ENSMUSG00000029017	ENSMUSG00000029017	Pmpcb	6.9144	7.5672	6.5882	7.8166	6.9815	4.9667	5.2665	6.9248	6.0772	6.2604	6.729	6.1893
1925	ENSMUSG00000071847	ENSMUSG00000071847	Apcdd1	-0.8026	-0.7875	-1.2906	-1.5311	-2.0902	-3.2055	-0.3481	-1.3819	-0.4373	-0.7442	-1.8098	-0.4577
1926	ENSMUSG00000038773	ENSMUSG00000038773	Kdm3b	0.4876	0.5891	0.1113	1.0788	0.2893	-1.738	1.5378	0.5703	0.4773	-0.6998	0.6954	0.3823
1927	ENSMUSG00000043411	ENSMUSG00000043411	Usp48	1.452	0.7764	2.8078	3.3628	3.2267	3.4951	2.0604	3.387	2.3719	2.1256	2.5024	2.1094
1928	ENSMUSG00000066279	ENSMUSG00000066279	Chrna10	-1.5858	0.2706	0.4248	0.5687	-0.3963	0.6553	0.9159	0.6294	0.2403	-1.269	0.33	-1.0095
1929	ENSMUSG00000036854	ENSMUSG00000036854	Hspb6	7.3758	7.8302	6.7542	8.0578	6.9436	6.082	4.8973	7.2195	6.7959	7.5467	7.1645	6.8248
1930	ENSMUSG00000066677	ENSMUSG00000066677	Ifi208	-2.7169	-0.9583	-0.3182	-0.189	-2.0404	-2.1642	-0.2147	-0.3921	-1.5231	-1.4471	-0.8637	-1.0292
1931	ENSMUSG00000036103	ENSMUSG00000036103	Colec12	2.4476	2.4778	3.8188	2.3789	1.0443	1.6877	3.3861	2.4596	4.0067	2.718	2.8067	3.169
1932	ENSMUSG00000044349	ENSMUSG00000044349	Snhg11	-1.4911	-1.1864	0.4219	0.2948	0.5114	0.6988	0.238	0.753	0.5675	-1.3121	0.0394	0.6195
1933	ENSMUSG00000040717	ENSMUSG00000040717	Il17rd	-1.1218	-2.1028	-2.418	-3.085	-3.079	-3.7644	-1.5933	-2.136	-2.1323	-1.3923	-2.0486	-0.998
1934	ENSMUSG00000028792	ENSMUSG00000028792	Ak2	3.9863	4.858	3.2342	4.8878	3.4618	2.5764	2.0755	3.9891	2.8898	3.3305	3.3801	3.2188
1935	ENSMUSG00000024056	ENSMUSG00000024056	Ndc80	-3.5964	-2.5946	-3.7945	-0.9715	-2.5276	-1.6302	-1.431	-2.2687	-2.3597	-2.6911	-1.619	-2.075
1936	ENSMUSG00000038188	ENSMUSG00000038188	Scarf1	3.3469	2.6536	3.472	4.0997	3.2823	2.626	3.261	2.5051	2.615	1.9496	2.2415	0.894
1937	ENSMUSG00000063415	ENSMUSG00000063415	Cyp26b1	0.3092	-2.1711	0.6147	-1.1784	-0.5637	-1.5281	-0.3334	-0.867	-0.3635	-0.9489	-1.7593	-0.0679
1938	ENSMUSG00000074811	ENSMUSG00000074811	Hps6	0.1868	0.2115	-0.8368	-0.2192	-1.499	-2.7876	-0.8081	-0.3826	-0.6586	-1.2083	-0.0729	-0.4705
1939	ENSMUSG00000059741	ENSMUSG00000059741	Myl3	11.7886	12.2415	10.7318	12.5207	11.6364	10.6728	9.716	11.6812	10.0646	10.9269	11.3048	11.246
1940	ENSMUSG00000026575	ENSMUSG00000026575	Nme7	3.6832	2.5103	3.684	4.5562	4.4979	3.9789	3.784	4.3289	2.5867	4.2814	3.7678	2.0075
1941	ENSMUSG00000022952	ENSMUSG00000022952	Runx1	-3.4946	-1.9949	-2.503	-1.6979	-2.2129	-2.3304	0.1542	-1.9163	-1.5185	-1.8881	-2.0772	-1.6975
1942	ENSMUSG00000000579	ENSMUSG00000000579	Dynlt1c	1.4544	1.0893	0.9874	1.4212	0.0209	-1.2855	0.4784	0.8537	0.989	1.0068	1.3869	1.9369
1943	ENSMUSG00000049606	ENSMUSG00000049606	Zfp644	0.4448	2.4312	2.6916	0.438	1.4144	2.7163	2.5449	2.6956	2.1966	2.3076	2.6166	1.9186
1944	ENSMUSG00000035863	ENSMUSG00000035863	Palm	4.4836	2.9646	3.8253	4.072	4.1907	2.0293	4.7866	3.8055	3.4378	2.2841	3.9589	3.8721
1945	ENSMUSG00000066798	ENSMUSG00000066798	Zbtb6	-0.7169	0.5874	-0.1202	-0.1046	-1.9591	-0.8288	0.9042	0.6558	0.3099	0.2874	0.7396	0.5315
1946	ENSMUSG00000041476	ENSMUSG00000041476	Smpx	6.5087	8.1742	8.2047	7.0499	6.1659	5.756	7.1603	7.8396	8.3319	6.9657	7.6655	7.6122
1947	ENSMUSG00000038370	ENSMUSG00000038370	Pcp4l1	4.0223	4.9506	5.5278	4.4984	3.7399	2.8789	4.8297	4.4144	5.8226	3.4894	4.5402	4.8031
1948	ENSMUSG00000060244	ENSMUSG00000060244	Alyref2	0.1835	1.0239	-1.0013	0.1317	-1.1693	-1.4438	0.9648	0.4362	-0.6106	-0.5864	0.5495	0.277
1949	ENSMUSG00000019929	ENSMUSG00000019929	Dcn	7.2826	8.1549	8.2961	7.3366	5.6985	6.6946	8.5835	7.5165	8.3747	8.2205	7.6239	8.1753
1950	ENSMUSG00000044933	ENSMUSG00000044933	Sstr3	-2.3547	-2.0717	-2.8371	-1.4983	-1.8231	-2.5358	-3.8171	-1.6177	-1.9423	-3.7527	-1.2023	-2.7326
1951	ENSMUSG00000052821	ENSMUSG00000052821	Cysltr1	-2.4996	-1.4696	-0.742	-1.0022	-1.2584	-1.4023	0.0008	-0.1943	0.0143	-0.4875	-0.2624	0.493
1952	ENSMUSG00000068196	ENSMUSG00000068196	Col8a1	0.9203	1.453	0.3976	1.1426	0.4649	0.6464	1.8026	1.8189	2.8936	2.8542	1.9089	1.3561
1953	ENSMUSG00000043419	ENSMUSG00000043419	Rnf227	-1.5579	-1.8023	-2.8539	-1.936	-3.4968	-0.7344	-1.1159	-2.8048	-1.5442	-1.3293	-2.1949	-1.0518
1954	ENSMUSG00000040093	ENSMUSG00000040093	Bmf	-1.2518	-1.6766	-2.4952	-0.738	-3.3829	-2.5292	-1.0591	-2.0069	-2.0435	-1.8207	-0.5929	-1.0022
1955	ENSMUSG00000063316	ENSMUSG00000063316	Rpl27	2.6621	3.6761	3.3181	4.5411	3.7588	1.5999	2.5181	3.9863	2.7673	3.5196	4.1656	2.7731
1956	ENSMUSG00000040860	ENSMUSG00000040860	Crocc	0.4553	-0.21	1.0341	0.8126	-0.4126	-0.6862	-1.9704	-0.1751	-1.0309	-0.7713	-0.0839	-0.8092
1957	ENSMUSG00000074923	ENSMUSG00000074923	Pak6	-0.0341	-2.428	0.3462	0.4228	0.3296	-1.2349	-0.5401	0.1221	0.0852	-0.7445	0.1633	-0.4563
1958	ENSMUSG00000028159	ENSMUSG00000028159	Dapp1	-0.3903	1.3808	1.5553	2.2617	0.1259	0.7012	2.1213	1.901	1.6602	0.6017	1.8999	1.4516
1959	ENSMUSG00000003363	ENSMUSG00000003363	Pld3	2.407	2.2435	2.4376	2.8257	1.6913	0.7467	4.2961	2.432	2.4555	1.7148	2.6854	2.157
1960	ENSMUSG00000003380	ENSMUSG00000003380	Rabac1	7.1995	7.0998	6.9868	7.4388	6.5532	6.1193	6.8004	6.6139	5.0999	6.15	5.386	4.9984
1961	ENSMUSG00000012609	ENSMUSG00000012609	Ttll5	0.6368	0.9616	-0.3229	0.861	0.2303	-0.6599	1.2735	-0.0124	0.0777	-0.8911	-0.2481	-1.5662
1962	ENSMUSG00000035692	ENSMUSG00000035692	Isg15	-0.0388	1.8092	2.7552	2.5811	1.0619	1.231	2.419	0.9058	1.7059	0.8708	1.9332	2.1797
1963	ENSMUSG00000033624	ENSMUSG00000033624	Pdpr	-2.1031	-1.6475	-2.1608	-1.3013	-2.4505	-3.1314	-1.4217	-2.7617	-0.9682	-0.9934	-1.4543	-0.2366
1964	ENSMUSG00000033453	ENSMUSG00000033453	Adamts15	0.9026	-0.7663	-1.037	0.0981	-1.1204	-1.5117	0.2865	-0.6496	-0.1135	-1.995	-0.8446	-1.3449
1965	ENSMUSG00000032060	ENSMUSG00000032060	Cryab	8.82	9.8584	9.2576	9.3811	7.6234	7.3677	7.7951	9.1665	9.3957	7.9008	9.1	9.16
1966	ENSMUSG00000075091	ENSMUSG00000075091	Olfr1233	-5.0526	-5.6549	-4.2609	-4.4495	-3.9439	-3.3732	-2.3528	-4.3369	-3.7314	-3.5739	-4.0919	-4.282
1967	ENSMUSG00000041328	ENSMUSG00000041328	Pcf11	1.3494	1.8049	0.5146	3.0237	2.5564	0.561	1.6361	2.1418	2.9772	1.0523	1.9283	1.9262
1968	ENSMUSG00000032085	ENSMUSG00000032085	Tagln	4.6375	3.6814	4.9628	4.939	3.604	4.1395	4.8305	4.5336	5.948	3.0424	3.4931	3.6376
1969	ENSMUSG00000023927	ENSMUSG00000023927	Satb1	-0.538	0.8296	0.9522	-0.3883	-1.3884	0.135	1.2798	0.6986	1.3976	-0.1951	0.7886	0.2039
1970	ENSMUSG00000002108	ENSMUSG00000002108	Nr1h3	1.0351	3.2982	3.0163	1.248	1.7674	1.202	2.3677	3.5383	2.4139	1.5773	2.3097	2.1882
1971	ENSMUSG00000055436	ENSMUSG00000055436	Srsf11	3.7126	2.6678	4.2839	3.9003	2.0726	4.4781	4.2509	4.1	3.1531	2.532	2.8751	2.5825
1972	ENSMUSG00000023089	ENSMUSG00000023089	Ndufa5	9.0941	8.2108	8.5659	10.7148	10.1703	9.7855	8.5891	8.8928	8.1148	9.0143	9.4336	8.1604
1973	ENSMUSG00000082588	ENSMUSG00000082588	Gm15443	1.7165	-0.1288	0.5756	0.3793	-0.2164	-0.1623	1.2784	1.956	1.7499	1.4207	1.719	0.5017
1974	ENSMUSG00000021338	ENSMUSG00000021338	Carmil1	0.1486	0.7985	1.738	0.0432	-0.9144	-1.2057	1.2749	0.4771	0.5603	0.66	0.8845	0.5118
1975	ENSMUSG00000001506	ENSMUSG00000001506	Col1a1	3.1784	2.4718	1.7083	1.9624	1.414	1.6867	4.1612	2.7197	3.5126	3.2162	2.7925	2.3553
1976	ENSMUSG00000073471	ENSMUSG00000073471	Rsph3a	0.8641	1.9509	1.6013	2.067	0.0115	0.0255	2.0419	0.6684	1.8594	0.0109	1.3355	1.7622
1977	ENSMUSG00000069631	ENSMUSG00000069631	Strada	1.8739	-0.1224	1.6579	2.4109	0.8357	0.6696	0.4988	0.6214	0.7751	-0.2657	1.7404	0.3271
1978	ENSMUSG00000070501	ENSMUSG00000070501	Ifi214	-2.4094	-4.3107	-3.342	-4.108	-3.6444	-1.437	-2.5643	-2.4006	-3.4894	-3.8171	-3.0188	-2.9345
1979	ENSMUSG00000026126	ENSMUSG00000026126	Ptpn18	1.7194	2.7312	1.2373	3.6285	3.3235	0.8926	2.8191	1.9517	1.5756	1.9072	2.5272	2.4832
1980	ENSMUSG00000030695	ENSMUSG00000030695	Aldoa	9.016	9.3525	8.6446	9.6707	7.969	7.1665	7.7233	9.0358	7.2143	7.7839	8.866	8.3046
1981	ENSMUSG00000076490	ENSMUSG00000076490	Trbc1	1.2054	-0.0953	1.7546	-0.299	1.7079	1.4565	2.3093	1.1763	0.039	0.6904	0.3575	0.4697
1982	ENSMUSG00000042505	ENSMUSG00000042505	Sdhaf3	-0.4246	1.2894	-0.1967	0.345	-1.3561	-1.2178	0.711	0.5038	0.5976	0.4079	0.7036	0.9388
1983	ENSMUSG00000040740	ENSMUSG00000040740	Slc25a34	3.1841	3.2559	1.8993	3.1087	1.9484	1.9575	0.8554	2.4089	1.3807	1.5115	2.8916	3.2345
1984	ENSMUSG00000021356	ENSMUSG00000021356	Irf4	-2.174	-2.6122	-3.2535	-2.1816	-2.3176	-2.895	-2.7126	-1.9462	-0.0476	-2.8453	-2.954	-2.6708
1985	ENSMUSG00000025271	ENSMUSG00000025271	Pfkfb1	2.3958	1.8819	3.1822	3.7714	2.5118	3.0483	0.7689	2.3412	2.3172	1.332	2.9596	2.8992
1986	ENSMUSG00000112023	ENSMUSG00000112023	Lilr4b	2.9279	4.4165	5.3931	5.1206	5.6622	4.932	6.213	4.9073	4.3538	4.2606	5.099	4.5121
1987	ENSMUSG00000056973	ENSMUSG00000056973	Ces1d	3.603	4.6808	5.871	4.6111	4.4606	4.1848	4.299	4.3905	5.6227	3.3101	5.4111	5.7423
1988	ENSMUSG00000027350	ENSMUSG00000027350	Chgb	-2.1052	-2.6791	-0.5813	-0.8966	-1.7393	-3.164	-1.2532	-0.6625	-0.835	-1.6261	-0.8557	-1.1492
1989	ENSMUSG00000023861	ENSMUSG00000023861	Mpc1	6.5141	8.8789	7.9688	6.8505	5.8827	6.732	7.2198	7.8014	8.089	7.5671	7.8925	7.9194
1990	ENSMUSG00000027207	ENSMUSG00000027207	Galk2	1.2568	1.8607	1.0777	-0.3034	-0.1816	-0.4525	1.9261	0.9552	1.6133	0.9966	1.5369	1.1357
1991	ENSMUSG00000053641	ENSMUSG00000053641	Dennd4a	-0.3361	-0.0377	0.4171	-1.0604	-1.459	-1.1808	1.1734	-0.1696	0.3981	-0.5502	0.7414	0.5918
1992	ENSMUSG00000021054	ENSMUSG00000021054	Sgpp1	1.2301	2.0876	2.0472	0.891	-0.1112	0.6976	2.6802	1.8469	2.3598	2.0156	1.9589	2.414
1993	ENSMUSG00000018362	ENSMUSG00000018362	Kpna2	1.014	4.5002	3.2586	3.0242	2.6062	3.6985	2.7997	3.203	2.2995	3.2134	2.9269	2.873
1994	ENSMUSG00000050270	ENSMUSG00000050270	Tmem220	-0.1485	0.2842	-1.0112	-0.2162	-1.071	-2.221	-0.9845	-0.6685	0.4522	-1.6656	0.2143	-0.0483
1995	ENSMUSG00000025780	ENSMUSG00000025780	Itih5	-0.3104	-0.5535	-0.7702	-0.9869	-1.9556	-0.6501	0.6672	-0.1009	1.2278	0.3839	-0.1712	0.023
1996	ENSMUSG00000041378	ENSMUSG00000041378	Cldn5	4.783	4.9753	3.3167	4.2055	6.4613	3.7209	4.7691	4.1471	5.4901	4.8938	5.1828	4.668
1997	ENSMUSG00000020893	ENSMUSG00000020893	Per1	1.761	2.6271	4.1468	4.1052	4.2182	3.8749	3.9335	3.4988	3.0528	2.2521	2.9654	2.6263
1998	ENSMUSG00000026888	ENSMUSG00000026888	Grb14	4.7724	5.5004	4.3606	4.7133	4.4414	3.5038	3.502	4.8186	4.5995	2.4633	5.0399	4.6814
[truncated: 8,440 more rows]
